# Supplementary material for: Functional analysis of TWIST1 domains regulating smooth muscle cell phenotype
Source: Front Cardiovasc Med. 2025 Oct 31;12:1659847. doi: 10.3389/fcvm.2025.1659847 (PMC12615416; doi:10.3389/fcvm.2025.1659847)
Supplement: Supplementary file 1 [file Table1.xlsx]

## Sheet: Sheet1
Supplemental Table 1: Sample Calculations for Adjusted Modulation Score Based on Integration with Human Endarterectomy scRNA-Seq Data (All Modulated vs Differentiated Comparison)
	Full length TWIST1						ΔN						ΔbHLH						ΔC
	in vivo scRNA-Seq		in vitro RNA-Seq HCASMCs				in vivo scRNA-Seq		in vitro RNA-Seq HCASMCs				in vivo scRNA-Seq		in vitro RNA-Seq HCASMCs				in vivo scRNA-Seq		in vitro RNA-Seq HCASMCs
	Gene	avg_Log2FC	log2FC	adjusted_log2FC	Score		Gene	avg_Log2FC	log2FC	adjusted_log2FC	Score		Gene	avg_Log2FC	log2FC	adjusted_log2FC	Score		Gene	avg_Log2FC	log2FC	adjusted_log2FC	Score
	APOD	2.43184	2.11578	2.11578	26.2897		ANGPT2	0.992132	-4.12054	-4.12054	-13.2244		APOD	2.43184	-3.8002	-3.8002	-12.6365		FLRT2	1.84021	-1.84861	-1.84861	-53.728
	LUM	1.20325	1.98773	1.98773			CLU	0.88968	-2.01737	-2.01737			GALNT15	1.32768	2.66461	2.66461			SPRY1	1.45187	-1.71456	-1.71456
	ANGPT2	0.992132	6.14361	6.14361			THBD	0.781327	-2.89632	-2.89632			TIMP3	1.23544	1.88406	1.88406			ABCA8	1.44149	-1.91883	-1.91883
	IFIT3	0.898656	2.14554	2.14554			PDK4	0.508295	-3.12742	-3.12742			LUM	1.20325	-2.53162	-2.53162			FIBIN	1.25622	-2.60079	-2.60079
	CLU	0.88968	2.95418	2.95418			FOSB	0.41835	-1.71304	-1.71304			ANGPT2	0.992132	-4.3082	-4.3082			LUM	1.20325	-2.3469	-2.3469
	THBD	0.781327	4.13803	4.13803			TINAGL1	-0.904143	-2.25549	2.25549			CLU	0.88968	-2.06479	-2.06479			TNFAIP6	1.11482	-2.02514	-2.02514
	C1QTNF2	0.567388	1.50763	1.50763			NIBAN1	-0.905027	1.60519	-1.60519			TNC	0.625251	-1.72896	-1.72896			TNXB	1.05157	3.48933	3.48933
	PDK4	0.508295	3.34021	3.34021									C1QTNF2	0.567388	-1.74936	-1.74936			COL3A1	1.03824	-2.40312	-2.40312
	DIO2	0.457871	1.58857	1.58857									PDK4	0.508295	-2.7954	-2.7954			CYP1B1	1.00652	-1.90659	-1.90659
	PGF	0.420149	1.75033	1.75033									ID3	0.364769	-1.88117	-1.88117			ANGPT2	0.992132	-2.47307	-2.47307
	NR4A1	0.391061	1.76733	1.76733									PPM1L	0.353254	-1.52303	-1.52303			ANGPTL2	0.974756	-1.99284	-1.99284
	ID3	0.364769	1.93143	1.93143									CRABP2	0.141865	-2.65529	-2.65529			NTN4	0.841213	-2.16495	-2.16495
	PPM1L	0.353254	1.82859	1.82859									COL8A1	-0.61183	-1.63293	1.63293			TRIB2	0.807085	-1.96074	-1.96074
	SLC14A1	0.350817	-2.61731	-2.61731									MFAP4	-0.800971	-2.43238	2.43238			FKBP7	0.784453	-1.87267	-1.87267
	AQP1	0.328002	1.77856	1.77856									TINAGL1	-0.904143	-2.02554	2.02554			COL1A1	0.774519	-1.63986	-1.63986
	CRABP2	0.141865	1.69547	1.69547									SYTL2	-1.31737	-1.76197	1.76197			CEBPD	0.761976	-2.00955	-2.00955
	COL8A1	-0.61183	1.57594	-1.57594															F2R	0.748607	-1.96798	-1.96798
	MFAP4	-0.800971	2.47256	-2.47256															SOX4	0.722545	-2.34607	-2.34607
	TINAGL1	-0.904143	1.64413	-1.64413															CALHM2	0.718007	-1.60853	-1.60853
	SORBS1	-0.989902	2.0733	-2.0733															CCL2	0.664909	-1.82943	-1.82943
																			PDGFRB	0.6422	-1.64647	-1.64647
																			VCAM1	0.608853	-1.75782	-1.75782
																			MSC	0.593147	-2.00973	-2.00973
																			DPYSL2	0.589905	-1.61081	-1.61081
	TWIST1-TWIST1						TWIST1-E12						TWIST1-E47						CXCL12	0.579599	-1.68562	-1.68562
	in vivo scRNA-Seq		in vitro RNA-Seq HCASMCs				in vivo scRNA-Seq		in vitro RNA-Seq HCASMCs				in vivo scRNA-Seq		in vitro RNA-Seq HCASMCs				GALNT5	0.574526	-1.81099	-1.81099
	Gene	avg_Log2FC	log2FC	adjusted_log2FC	Score		Gene	avg_Log2FC	log2FC	adjusted_log2FC	Score		Gene	avg_Log2FC	log2FC	adjusted_log2FC	Score		RNF152	0.546403	-1.72294	-1.72294
	APOD	2.43184	1.80989	1.80989	-4.52703		APOD	2.43184	1.85073	1.85073	7.26856		C7	2.35366	4.27278	4.27278	11.1946		APOL6	0.54522	-1.86999	-1.86999
	LUM	1.20325	1.56939	1.56939			C7	2.35366	4.77239	4.77239			GSN	1.44041	2.04055	2.04055			MARCKS	0.526616	-1.60886	-1.60886
	KCNT2	0.854794	-2.41236	-2.41236			GSN	1.44041	2.46174	2.46174			LUM	1.20325	2.50902	2.50902			COL5A1	0.509492	-2.20276	-2.20276
	COL21A1	0.294336	-1.78761	-1.78761			LUM	1.20325	2.90694	2.90694			PHLDA1	0.950045	-1.52049	-1.52049			CTSO	0.507442	-1.61358	-1.61358
	INMT	-0.513075	2.07268	-2.07268			ANGPT2	0.992132	-1.66004	-1.66004			IFIT3	0.898656	-1.55355	-1.55355			TNFAIP8L3	0.501658	-1.94283	-1.94283
	MFAP4	-0.800971	1.63366	-1.63366			PHLDA1	0.950045	-1.97803	-1.97803			KCNT2	0.854794	-3.62008	-3.62008			SLC44A1	0.487805	-1.56782	-1.56782
							FBLN1	0.855615	1.7523	1.7523			AHR	0.849742	-1.68175	-1.68175			PLSCR4	0.481794	-1.8115	-1.8115
							KCNT2	0.854794	-2.53511	-2.53511			PRELP	0.811561	5.23315	5.23315			LRIG1	0.477437	-1.64087	-1.64087
							AHR	0.849742	-1.80577	-1.80577			THBD	0.781327	-2.59023	-2.59023			DIO2	0.457871	-1.97863	-1.97863
							PRELP	0.811561	5.81814	5.81814			HEYL	0.731425	7.02888	7.02888			EGR1	0.439018	1.6239	1.6239
							THBD	0.781327	-3.39041	-3.39041			CALHM2	0.718007	1.90019	1.90019			DAAM1	0.420735	-1.77343	-1.77343
							HEYL	0.731425	7.02982	7.02982			ZFPM2	0.693035	-1.61483	-1.61483			FOSB	0.41835	2.75983	2.75983
							CALHM2	0.718007	2.39193	2.39193			FMOD	0.685224	1.59763	1.59763			PBX1	0.411658	-2.02271	-2.02271
							TENT5A	0.705986	-1.59854	-1.59854			IQSEC1	0.660736	1.81163	1.81163			FOS	0.409077	2.27996	2.27996
							FMOD	0.685224	1.77642	1.77642			PDGFRB	0.6422	2.73563	2.73563			IRF2BPL	0.40554	-1.65877	-1.65877
							IQSEC1	0.660736	1.68101	1.68101			CSF1	0.626778	1.85058	1.85058			CREB3L1	0.37672	-1.51689	-1.51689
							MEDAG	0.658365	-1.51443	-1.51443			BHLHE40	0.599967	-1.52667	-1.52667			POGLUT3	0.3745	-1.50581	-1.50581
							PDGFRB	0.6422	3.15585	3.15585			XAF1	0.577395	-1.81734	-1.81734			ID3	0.364769	-2.36345	-2.36345
							IL33	0.635829	-1.70901	-1.70901			C1QTNF2	0.567388	2.29993	2.29993			COL4A1	0.358444	-1.83473	-1.83473
							CSF1	0.626778	2.07892	2.07892			LRRC32	0.544505	1.60532	1.60532			PPM1L	0.353254	1.8673	1.8673
							BHLHE40	0.599967	-1.52306	-1.52306			PGF	0.420149	2.29736	2.29736			C1RL	0.344554	-1.76376	-1.76376
							SLC40A1	0.584076	1.60086	1.60086			FOSB	0.41835	-1.94204	-1.94204			SULF1	0.29321	-1.94802	-1.94802
							C1QTNF2	0.567388	2.09722	2.09722			ECM2	0.331422	-1.83771	-1.83771			FAXDC2	0.255554	-1.59277	-1.59277
							LRRC32	0.544505	1.8268	1.8268			LAMA5	0.330403	1.73876	1.73876			TMEM47	0.231203	-1.61844	-1.61844
							PDK4	0.508295	-1.6463	-1.6463			SAMD9	0.319392	-2.13331	-2.13331			KLF2	0.226527	1.62707	1.62707
							PLAT	0.485258	-1.53488	-1.53488			CX3CL1	0.313334	2.61189	2.61189			MICU1	0.224355	1.58335	1.58335
							PGF	0.420149	2.18852	2.18852			TXNIP	0.310862	-2.06863	-2.06863			CDH11	0.204385	-1.75808	-1.75808
							FOS	0.409077	1.70073	1.70073			COL21A1	0.294336	-3.3591	-3.3591			CCDC47	0.199998	1.74807	1.74807
							PID1	0.407022	-1.63917	-1.63917			EMP2	0.227297	2.14156	2.14156			ANO1	0.192786	3.56786	3.56786
							SLC16A4	0.388872	-1.60478	-1.60478			PDE1A	0.219666	-1.53621	-1.53621			PPP1R15A	0.187053	1.65082	1.65082
							LAMA5	0.330403	2.13631	2.13631			CRABP2	0.141865	3.96785	3.96785			IGFBP3	0.181112	-1.59621	-1.59621
							SAMD9	0.319392	-2.11887	-2.11887			CXXC5	0.105657	2.29182	2.29182			FAM210B	0.168245	-1.75759	-1.75759
							CX3CL1	0.313334	2.22328	2.22328			NES	-0.372292	1.86939	-1.86939			MT1E	0.154949	-1.82278	-1.82278
							SOCS3	0.312322	1.76956	1.76956			PTMS	-0.452929	1.67214	-1.67214			NNMT	0.152053	-1.88575	-1.88575
							TXNIP	0.310862	-2.00533	-2.00533			INMT	-0.513075	5.71536	-5.71536			BRD2	0.146574	1.99911	1.99911
							SFT2D2	0.310747	1.5236	1.5236			ADAMTS1	-0.686088	-1.60033	1.60033			ARID4B	0.142635	1.53429	1.53429
							CASP4	0.305861	-1.89541	-1.89541			MFAP4	-0.800971	2.46595	-2.46595			SBNO1	0.113017	1.90148	1.90148
							COL21A1	0.294336	-2.23993	-2.23993			NIBAN1	-0.905027	-2.08725	2.08725			SMIM14	-0.136873	-1.50392	1.50392
							RND3	0.26651	-1.60581	-1.60581			EFHD1	-1.06182	1.51396	-1.51396			ERG	-0.152705	4.14772	-4.14772
							EMP2	0.227297	2.22787	2.22787			FBXO32	-1.09168	-1.51724	1.51724			MAP1LC3B	-0.164358	1.82922	-1.82922
							STAT1	0.213809	-1.5913	-1.5913			IRAG1	-1.6454	1.90605	-1.90605			BCAT1	-0.222667	-1.52828	1.52828
							RHOB	0.172098	1.54304	1.54304									COL8A1	-0.61183	-2.92091	2.92091
							BST2	0.155509	-1.5709	-1.5709									MFAP4	-0.800971	-1.76794	1.76794
							CRABP2	0.141865	4.34344	4.34344									CDC42EP3	-0.814361	-1.82668	1.82668
							CXXC5	0.105657	2.18232	2.18232									TPM1	-0.851489	-1.5514	1.5514
							S100A10	-0.217206	1.55256	-1.55256									GJA1	-0.855603	-1.50758	1.50758
							NES	-0.372292	1.9509	-1.9509									TINAGL1	-0.904143	1.74988	-1.74988
							SPP1	-0.374789	-1.72363	1.72363									FBXO32	-1.09168	-2.25877	2.25877
							PTMS	-0.452929	1.99205	-1.99205									MYH10	-1.09622	-1.54008	1.54008
							INMT	-0.513075	7.09705	-7.09705									SYNPO2	-1.6504	-2.99868	2.99868
							ADAMTS1	-0.686088	-1.7127	1.7127									LMOD1	-1.83603	-2.4928	2.4928
							MFAP4	-0.800971	3.12504	-3.12504
							C1orf198	-0.864872	1.50347	-1.50347
							NIBAN1	-0.905027	-2.10071	2.10071
							EFHD1	-1.06182	2.09772	-2.09772
							IRAG1	-1.6454	2.56106	-2.56106
							SYNPO2	-1.6504	1.63336	-1.63336
							LMOD1	-1.83603	2.62795	-2.62795
