# Supplementary material for: Functional analysis of TWIST1 domains regulating smooth muscle cell phenotype
Source: Front Cardiovasc Med. 2025 Oct 31;12:1659847. doi: 10.3389/fcvm.2025.1659847 (PMC12615416; doi:10.3389/fcvm.2025.1659847)
Supplement: Supplementary file 3 [file Table3.xlsx]

## Sheet: Sheet1
Supplemental Table 3: Migration and Proliferation Genes with Corresponding Adjusted p-values and log2FoldChange Values
pWPI/mTE12					pWPI/mTT					TWIST1/Δ61
symbol	padj	log2FoldChange			symbol	padj	log2FoldChange			symbol	padj	log2FoldChange
SEMA6C	4.37e-160	4.74817			SEMA6C	0.03555	0.472737			SEMA6C	0.024392	-0.4938
PTGES	7.72e-111	3.30539			PTGES	1.47e-87	2.7208			PTGES	0.825311	-0.03612
AQP3	4.69e-75	5.59831			AQP3	0.740059	0.260471			AQP3	5.43e-05	-2.00204
PTCH1	1.49e-52	2.20549			PTCH1	0.000124	0.677343			PTCH1	0.038084	-0.3886
EPHB2	1.58e-46	1.35569			EPHB2	0.007527	-0.32506			EPHB2	3.4e-08	-0.31262
PTGDR2	5.57e-26	4.16459			PTGDR2	0.002652	1.53859			PTGDR2	0.435483	0.392281
NES	1.28e-22	1.9509			NES	0.637115	0.143816			NES	6.9e-07	-0.43122
RASGRP1	1.79e-22	3.68636			RASGRP1	0.005981	1.49865			RASGRP1	0.182184	0.371311
ABCB1	6.46e-17	3.13531			ABCB1	0.669696	0.370999			ABCB1	0.163272	-0.73253
DOCK8	9.26e-15	2.13082			DOCK8	0.986778	0.012177			DOCK8	0.112807	-0.89282
RHOV	3.55e-14	4.69239			RHOV	NA	NA			RHOV	NA	NA
CCL7	4.46e-14	2.38135			CCL7	0.0011	1.80721			CCL7	0.370768	-0.19919
SOX8	3.3e-12	3.48028			SOX8	NA	NA			SOX8	1.62e-07	-3.04429
BMP4	3.62e-12	1.85041			BMP4	0.177497	0.501156			BMP4	1.04e-06	-2.11117
FGFR4	4.38e-12	2.14655			FGFR4	0.767476	0.212885			FGFR4	0.247109	-0.5049
ANGPTL2	2.47606e-11	1.18029			ANGPTL2	0.208792	0.522249			ANGPTL2	0.126141	-0.169804
CITED1	4.59e-09	3.78651			CITED1	NA	NA			CITED1	NA	NA
PDE3B	4.19e-05	2.07566			PDE3B	NA	NA			PDE3B	0.328943	-0.69708
TLR9	2.87e-05	3.2116			TLR9	NA	NA			TLR9	0.353452	-0.80613
CX3CL1	0.001096	2.22329			CX3CL1	0.289257	1.00606			CX3CL1	NA	NA
CCL8	0.002293	2.17524			CCL8	0.096823	1.45034			CCL8	0.001388	0.633644
MMP12	0.122451	0.736487			MMP12	0.154303	0.648711			MMP12	1.49e-11	-1.5354
FGF18	0.393647	-0.73241			FGF18	0.838738	0.218792			FGF18	0.941767	-0.0729
