# Supplementary material for: Functional analysis of TWIST1 domains regulating smooth muscle cell phenotype
Source: Front Cardiovasc Med. 2025 Oct 31;12:1659847. doi: 10.3389/fcvm.2025.1659847 (PMC12615416; doi:10.3389/fcvm.2025.1659847)
Supplement: Supplementary file 4 [file Table4.xlsx]

## Sheet: Sheet1
Supplemental Table 4: Volcano Plot Comparisons - Differentially Expressed Genes (DEGs) Annotated by Function
TWIST1-TWIST1 upregulated vs pWPI					TWIST1-E12 upregulated vs pWPI					TWIST1-E47 upregulated vs pWPI						ΔN vs TWIST1					ΔbHLH vs TWIST1						ΔC vs TWIST1
Gene Symbol	padj	log2FC	Annotation		Gene Symbol	padj	log2FC	Annotation		Gene Symbol	padj	log2FC	Annotation			Gene Symbol	padj	log2FC	Annotation		Gene Symbol	padj	log2FC	Annotation			Gene Symbol	padj	log2FC	Annotation
ABCB11	0.000296951	-2.02905			AACS	8.85813309940164e-94	1.92377			AACS	1.99553939338192e-121	1.85473				AADAC	8.06162342298889e-18	-2.24562			ABCA12	0.006248	-1.65963				AADACP1	1.64246059562204e-58	2.3754
ACTN2	0.00251272	-1.63338	SMC Contractility		AADACP1	7.36851012925511e-14	-1.85186			AADACP1	1.34769670004264e-15	-1.50057				AADACP1	1.32154816175275e-19	-2.30415			ABCC2	2.11177062595859e-06	-1.73513				ABCA13	2.31476361061791e-47	2.66114
ADAMTS18	0.00026262	-2.27769			ABCA13	5.99394234946903e-21	-2.56582			ABCA12	0.00298391	-1.68385				ACHE	2.70462463321358e-10	-3.05873			ACHE	5.0701376151419e-10	-2.91447				ABCA8	1.3960300053222e-46	-1.91883
ADGRV1	0.0100248	-1.54876			ABCB1	6.46338131996299e-17	3.13531			ABCA13	2.55581858805859e-24	-2.79466				ADAMTS9	6.85072388191904e-11	-2.70018			ACTR3C	0.00150761	-1.97209				ABCB1	1.36440813796089e-33	3.03326
ADM2	2.11176533428754e-06	-2.4435			ABCB11	5.87000399941694e-07	-2.72987			ABCB1	4.44718508982211e-49	4.31478				ALOX12P2	0.00042607	2.222			ADAM32	0.00301677	-1.54978				ABCB11	3.76199993887592e-14	2.73144
ALOX5AP	1.36370703597245e-05	-2.37207			ABCC3	1.16808638962985e-18	-2.22116			ABCB11	1.25065426036918e-08	-3.45659				ANGPT2	1.19625975741477e-30	-4.12054	Proliferation, Migration		ADAMTS14	9.27402811870598e-77	-1.97484				ABHD17B	1.0210949160212e-104	1.73915
ALOXE3	0.00106944	-1.74138			ACHE	0.00111683	1.67729			ABCB9	1.90024456387737e-38	1.66371				APC2	5.15541924932093e-05	-1.94961			ADAMTS15	4.69147702575405e-23	-1.72411				ABHD17C	1.1709979767969e-37	-1.56533
AMZ1	2.5780310559841e-05	3.14333			ACOT12	6.12769239569094e-05	2.77739			ABCC3	2.85895528737384e-23	-1.73336				AQP3	5.42981271093817e-05	-2.00204	Migration		ADAMTS18	5.21249574381467e-53	2.49077				ACBD4	4.3596831152106e-13	-1.54041
ANGPTL3	0.000373953	-2.84548	Migration		ACP7	4.35957683518083e-13	-2.44507			ACP7	1.82395496821691e-12	-2.08419				ARC	1.0134821915968e-06	-3.99132			ADAMTS9	6.77459115007464e-06	-1.51031				ACCS	5.57346447398309e-16	-1.55204
ANKRD1	1.06004320230285e-12	-1.88352			ACSS1	1.25630904569266e-08	1.75841			ACSS1	1.00635253974041e-08	1.66733				AREG	9.32807882764231e-08	-1.64522	Proliferation, Migration		AFF3	0.00181477	-1.77658				ACOT1	7.3831485528277e-13	-1.5173
APOD	2.76987188222495e-09	1.80989			ACVRL1	2.63728654037685e-46	1.56852			ACTN2	0.000322698	-1.5874	SMC Contractility			ARL14	2.12127070489139e-06	-2.56034			ALDH1A3	0	1.64556				ACOT2	3.57499406835052e-27	-1.57711
ARFGEF3	0.00857235	-1.53795			ADAM33	8.17517383205025e-17	2.14979			ACVR2B-AS1	0.0012243	1.6073				ARL14EPL	0.000892954	-2.72977			ANGPT2	1.72077842521421e-12	-4.3082	Proliferation, Migration			ACOX2	8.13618769058396e-25	-1.65162
ARHGAP9	0.00400494	-2.24263	Rho/Rock Signaling		ADAMTS1	3.4848619832166e-26	-1.7127			ACVRL1	5.54541428496981e-48	1.51997				ARPP21	0.000741172	-1.83706			ANK1	1.87965212726442e-08	-1.78731				ACTBL2	9.35716312569269e-56	-3.11298	SMC Contractility
ATP6V0D2	4.21680557611921e-05	-2.99172			ADAMTS18	2.26601744059609e-05	-2.73694			ADAM28	0.000783875	-1.67468				ASB2	6.37617100415613e-07	-2.63772			ANXA10	1.55569992463338e-118	1.62792	Migration			ADAM12	9.8468410947191e-37	-1.56906	Proliferation
B4GALNT3	0.0073558	2.05358			ADAMTS4	3.55595421159143e-78	2.88909			ADAM33	1.87354000465681e-16	1.51238				ATP6V0D2	0.00523202	2.09574			ANXA8	6.14899444651765e-10	2.04353	Migration			ADAMTS15	1.76782311619993e-35	-2.55991
BANK1	0.00265315	-1.53039	Proliferation		ADAMTSL2	9.563925918724e-19	2.31882			ADAMTS1	8.48598657473194e-27	-1.60033				AZGP1	3.07325196837631e-07	-2.387			ANXA8L1	8.82164733059516e-05	2.47603	Migration			ADAMTS18	3.81790488942607e-21	1.97613
BATF2	0.000160035	-2.19329			ADCY5	0.000885212	1.72337			ADAMTS18	1.89727348507623e-06	-2.23244				B3GNT7	0.0123026	-1.63905			APCDD1L	4.19297319873602e-24	-1.75908				ADAMTS4	1.12221789228514e-91	1.59625	Proliferation
BEST3	6.1324034290281e-06	-1.61432			ADGRE2	2.7644820264201e-14	3.05095			ADAMTS4	1.64170957747412e-73	2.39156				BMP4	1.03684641829864e-06	-2.11117	Proliferation		APCDD1L-DT	0.000105004	-2.68956				ADAMTS5	4.81342152442332e-25	-2.36067	Proliferation
BLK	0.000776462	-2.07569	Proliferation		ADGRG1	2.07669515038351e-15	-2.11077			ADAMTSL2	2.3626731598652e-11	1.51592				C10orf55	2.13817473510591e-05	-1.89705			APOD	6.87154060363854e-41	-3.8002				ADCY10P1	5.6310186671127e-38	4.82803
BMX	0.025861	-1.56969			ADGRV1	0.00113314	-2.27728			ADGRE2	4.12099667947693e-23	3.82853				C6orf141	0.000808882	-1.91279			APOL4	1.56047558037995e-07	-2.06232				ADGRE1	2.37046848738747e-12	3.78133
C5AR1	0.00361847	-1.71541			ADH1C	0.0178611	-1.52935			ADGRG1	4.27173686799147e-13	-1.64649				C9	1.23443230359592e-05	-1.65102			AQP3	0.000236122	-1.73393	Migration			ADPRHL1	1.02026186322088e-17	1.98066
C8orf44-SGK3	0.000717987	2.80068			ADM2	4.41324199461637e-10	-3.01938			ADGRV1	3.07123922673611e-05	-2.55054				CACNA1G	5.31245321342962e-08	-3.62387	SMC Contractility		ARC	8.65105932153484e-05	-2.47867				ADTRP	3.52039329516489e-22	2.5754
C9	0.00877395	1.8196			ADPRHL1	3.93209398126617e-11	1.91388			ADM2	8.61643472499809e-14	-3.75664				CCNA1	1.50804245547174e-15	-2.42185	Proliferation		AREG	7.17530189688162e-20	-2.54262	Proliferation, Migration			AFF3	3.15855480598865e-11	2.1061
CALHM4	0.00027655	1.62866			ADRA1D	0.00126922	-1.64858			ADPRHL1	3.73046865694608e-20	2.01635				CES1	8.32247853436165e-17	-9.53271			ARL14	3.2906605090515e-07	-2.7273				AGAP5	1.09637017165279e-13	1.56903
CBLN2	1.06980567616411e-07	-1.80583			ADRB2	2.64000017547403e-13	-2.82124			ADRA1D	0.00864176	-1.55187				CHRM4	0.016078	-1.65027	SMC Contractility		ARL14EPL	0.000246195	-2.90043				AGER	2.38965239796151e-11	1.80791
CCDC141	0.0151071	-1.76692			ADTRP	4.38902950367964e-08	-2.13463			ADRB2	4.94819237376779e-11	-2.23831				CLDN4	4.67036896164219e-13	-3.37766			ARPP21	1.65323405373426e-05	-2.42965				AKAP17A	3.96735668811253e-55	2.16036
CCDC62	0.000676971	2.17388			AGMO	0.0161956	-1.54881			ADTRP	0.000340977	-1.61589				CLDN7	2.48391036912797e-05	-1.80326			AZGP1	6.46124527554911e-05	-1.62797				AKAP17A	3.96735668811253e-55	2.16036
CCL7	0.00109978	1.80721			AGTR1	0.00292917	-1.50834			AGTR1	0.00148011	-1.51346				CLEC3B	1.07321201174987e-07	-3.48594			B3GALT2	2.1268030398726e-17	-2.62437				ALDH1A3-AS1	2.29391505345471e-11	-1.84454
CCN4	2.37258365624635e-07	3.11933			AHDC1	4.2017806357387e-55	1.89657			AHDC1	9.19726905611879e-46	1.67146				CLIC2	2.82414005156494e-14	-1.9956			B3GNT7	0.000168262	-2.47749				ALDH1L2	4.8127283890341e-35	-1.74264
CCNA1	6.24311285941068e-33	-2.38085	Proliferation		AHR	1.61728641917363e-36	-1.80577			AHR	2.14437639561365e-31	-1.68175				CLU	1.11054737872015e-12	-2.01737			BCO2	0.00169167	-1.90426	Migration			ALOX12P2	1.37945363329299e-20	4.14882
CD22	0.0145191	-1.65186			AKAP6	7.26618892336677e-13	-1.62626			AKAP3	0.000938507	-1.72976				CNTN1	1.21498319268404e-05	-1.61831			BEX4	4.6664248074807e-13	-1.71592				AMH	3.99583665186077e-18	3.10865
CD36	2.87171229523857e-05	-1.62722	Proliferation, Migration		AKR1B10	1.89311631281179e-17	1.72906			AKAP6	1.99317952168525e-16	-1.52029				CPA4	4.97311813502883e-12	-1.80241			BMP4	2.86149576446623e-07	-2.124	Proliferation			ANGPT2	4.18052970639323e-15	-2.47307	Proliferation, Migration
CDH18	0.0154192	-1.53932	Migration		ALAD	1.14550928862277e-28	1.58702			ALOX5AP	3.43282012742506e-07	-2.60677				CPA6	0.00097525	1.83015			BOC	9.88133798495243e-11	-1.61525				ANGPTL2	5.67502675724533e-74	-1.99284
CDH19	0.0259934	-1.55927	Migration		ALDH1A3	6.59625781066013e-11	-1.59261			AMZ1	2.18718493539796e-11	3.60173				CPEB1	2.61375951057748e-19	1.52704			C11orf96	1.46934282451689e-21	-1.70005				ANGPTL3	3.98220081796488e-11	4.21082	Migration
CDH5	5.63716149686457e-09	-1.5457	Migration		ALDOC	3.23445057011134e-14	1.80255			ANGPTL3	2.52828073175321e-05	-3.62433	Migration			CRACR2B	0.0173995	-1.54953			C1QTNF2	0.00160692	-1.74936				ANKDD1A	1.92375583413316e-55	2.2196
CDKL4	0.00125094	2.13476			AMZ1	3.02986916242974e-13	4.56322			ANKLE1	1.4098008030371e-07	1.73716				CREB3L3	2.72783651936912e-05	-5.21265			C2orf88	8.89581689904968e-30	-2.56394				ANKFN1	7.86625807523177e-11	3.05861
CFP	0.00183171	2.33979			ANGPT2	0.000909504	-1.66004	Proliferation, Migration		ANKRD1	1.8026347019539e-17	-2.25773				CRYAB	6.2817544925053e-43	-4.84453			C3AR1	0.00207208	-1.71685				ANKHD1	3.36836338592107e-57	1.78918
CHST1	0.00208414	-1.89581			ANGPTL3	5.17746883125903e-05	-3.54444	Migration		ANKRD13B	4.31136502607914e-20	1.5129				CXADR	2.03572248304911e-05	-1.57648	Migration		C8B	2.87369808997369e-09	-1.80031				ANKHD1-EIF4EBP3	6.99779165637549e-31	1.62777
CLIC2	0.000202744	1.52656			ANKLE1	6.91523258887148e-15	2.78073			ANKRD34B	3.60053786951114e-09	3.60063				CYP1A1	3.37085919777641e-73	-3.41085			C9	5.78836538504771e-05	-1.56686				ANO1	2.22264843823077e-14	3.56786	Proliferation
CMPK2	0.00252895	-2.05682			ANKRD1	3.2473173374092e-14	-2.48455			ANXA3	2.11082952040215e-27	-1.51642	SMC Contractility			CYP2B6	1.22102774386637e-07	-5.35741			CACNA1G	1.06900920370639e-07	-2.9192	SMC Contractility			ANO2	8.10941787462549e-18	3.3929
CNKSR2	0.0255944	-1.63297			ANKRD13B	4.9928874092496e-14	1.70808			ANXA8	0.000248239	-2.0176	SMC Contractility			CYP4F11	5.12079335105533e-13	-4.65147			CALB2	4.08356738799888e-09	1.50691	SMC Contractility			AOC2	4.58468709498069e-17	2.10935
COL21A1	0.00649935	-1.78761			ANKRD18B	4.74932917615329e-10	1.73035			APOL4	1.78975893891501e-14	1.91033				DCSTAMP	0.0180845	-1.57494			CALHM4	1.37603087257606e-17	-4.55148	SMC Contractility			AOC3	5.4076567990764e-29	3.20428
COL25A1	0.000426778	-2.48594			ANKRD34B	1.48454673092566e-09	3.97174			AQP3	6.57314935072888e-133	6.50685	Migration			DDN	0.00296497	-1.66285			CASP4LP	0.000291362	-1.58105				APC2	2.64295745519512e-24	2.81515
COLEC12	5.96035548805781e-46	1.9985			ANXA10	0.000113848	-1.50656			ARC	0.000490551	2.32266				DEPP1	2.79881732122425e-16	2.36008			CASZ1	1.24769921039957e-09	-2.05971				APCDD1L	1.99234264231431e-22	-2.30431
CORO7-PAM16	0.00120591	-2.1057			ANXA3	1.29839998401135e-18	-1.77352	SMC Contractility		AREG	6.19222669807866e-26	-2.59557	Proliferation, Migration			DHRS9	0.00255007	-2.58083			CBLN2	3.30770953276682e-05	2.3084				APOBEC3B	7.01061029523677e-14	-1.99874
CP	0.00521026	-1.7653			ANXA8	0.00634177	-1.54296	SMC Contractility		ARFGEF3	0.00147424	-1.75204				DIRAS3	4.13015717595123e-15	-1.62647			CCK	6.68978614542981e-05	-2.07503				APOL6	2.20103611070713e-53	-1.86999
CPN2	2.05785956766646e-05	3.16816			AOC3	7.05036081888498e-06	1.95367			ARHGAP27	7.85552532412256e-40	1.73168	Rho/Rock Signaling			DMRT2	0.00106749	-2.5636			CCL11	1.09869877204448e-145	-6.08744				ARHGAP20	6.81357067022476e-44	-1.64773	Proliferation, Rho/Rock Signaling
CTNNA2	0.000178106	-2.25411			AOX1	1.99637467768336e-38	-1.68886			ARHGAP27P1-BPTFP1-KPNA2P3	4.74595301795978e-31	1.8222				DNAJA4	1.81960795936569e-22	-3.2612			CCN4	7.60986315324119e-124	-2.95341				ARID3B	5.030905067307e-33	1.98944
CXCL10	0.015594	-1.64347	Migration		APOD	3.65834630158494e-10	1.85073			ARHGAP45	0.000176619	1.58326	Rho/Rock Signaling			EDN1	4.32772640777362e-32	-1.53616	Proliferation, SMC Contractility, Rho/Rock Signaling		CCNA1	2.82798431506131e-16	-2.52031	Proliferation			ARID4B	1.35263522928225e-59	1.53429
CXCL11	0.00347091	-1.68509	Migration		APOL4	4.99512949843157e-13	2.71495			ARHGAP9	0.00014795	1.5004	Rho/Rock Signaling			EHF	3.2095289189594e-39	-1.73598			CD36	2.29429351792795e-05	-2.09401	Proliferation, Migration			ARL10	3.99735324189035e-25	-1.56209
CYP26B1	1.38333188845667e-27	2.41309			AQP10	0.0114289	1.60684			ARHGEF16	0.0132342	1.75959				ESAM	2.97880164295196e-21	-3.16032	Migration		CDH6	2.47550995722604e-90	1.90224	Migration			ASB13	2.41724615535691e-16	-1.73926
DDIT4L	8.36527148064176e-22	-1.55241			AQP3	4.69366460800704e-75	5.59831	Migration		ARHGEF2-AS2	5.32754385010314e-09	2.66305				FHIP1A	8.52798886384542e-05	-1.9078			CES1	4.35217433775328e-21	-6.57586				ASGR1	3.93271514009795e-27	3.0163
DEPP1	4.3483425724882e-07	-2.84386			AREG	2.46517821668968e-17	-2.77319	Proliferation, Migration		ARHGEF3	7.04564088234342e-42	1.52796				FOSB	8.9717105836689e-26	-1.71304	Proliferation		CGN	2.11740009699951e-05	-1.75408				ASIC3	1.97432116979653e-13	2.69176
DIP2C-AS1	0.0258225	-2.05448			ARFGEF3	0.000710405	-1.91449			ARID3B	8.72765218269184e-42	1.86195				FOXQ1	0.0013791	-1.6347	Proliferation		CHI3L2	0.00259051	1.70805				ATF7-NPFF	1.06181153640764e-11	3.71525
DIRAS3	1.91323705210811e-09	-1.60853			ARHGAP25	0.00581453	-1.87838	Rho/Rock Signaling		ARMC5	2.19099794277604e-177	2.50777				GCNT3	2.23936175440809e-39	2.47599			CHN1	3.62661843395479e-109	-2.008	Rho/Rock Signaling			ATOH8	1.15233017306643e-51	-1.92492
DLL4	0.0209468	2.00015	Proliferation		ARHGAP27	3.04272093708247e-23	2.03247	Rho/Rock Signaling		ARPP21	0.000332211	-2.24869				GDF9	0.0152898	-1.84137	Proliferation		CHRM4	0.0076648	-1.69567				ATP2A1	1.05178198790497e-49	3.30272	SMC Contractility
ELF3	0.00343483	-2.04939			ARHGAP27P1-BPTFP1-KPNA2P3	4.70890774935722e-41	2.0886			ARRB1	2.67086302640561e-91	2.11151				GIPR	7.22036296522709e-11	-2.26243			CHRNA1	1.15762610039625e-153	-3.61244				ATP6V0A1	9.15747662077541e-122	2.00161
ELL3	0.00245252	1.53825			ARHGAP29-AS1	0.00405669	-1.50509	Rho/Rock Signaling		ARRDC1	1.81747742970946e-145	1.89586				GPR87	5.38992814047853e-05	-2.23318	Proliferation		CLDN4	6.91874852437885e-15	-4.20056				ATP6V0A4	3.22385405926847e-11	2.2039
ELOVL7	0.00663845	-1.58669			ARHGAP45	0.00023613	1.55672			ART3	0.014214	-1.58923				GPT	0.00485735	-2.54594			CLDN7	1.90603511651555e-07	-1.75675				ATP6V1B2	1.86125032019071e-62	1.63905
EN2	0.0109845	1.79409			ARHGAP9	0.00022033	1.53181	Rho/Rock Signaling		ART4	0.00433261	-1.82597				H2BC7	0.00779832	-2.33884			CLEC3B	1.4788325397105e-07	-2.59779	Migration			ATP7A	3.59958658415717e-81	1.88592
EPGN	1.99664118104867e-07	-1.86736			ARHGEF17	7.59103799402417e-119	1.57469			ASIC1	3.34165394655978e-83	2.50288				HES2	2.26017508752109e-10	-2.64042	Proliferation		CLIC2	2.84206929647372e-26	-3.35601				ATP8B3	1.94243398919593e-17	1.59997
EPSTI1	0.000378045	-1.51742			ARHGEF28	1.29481573716242e-33	-1.51802			ASNS	2.19259517991635e-09	-2.52892				HES7	5.2308008053447e-05	-2.7586	Proliferation		CLU	1.67341416302605e-15	-2.06479				ATP8B5P	8.55650029101221e-12	4.38252
ERBB4	4.13491843356109e-05	-2.40034	Proliferation		ARHGEF2-AS2	7.51959553069752e-09	2.7467			ASRGL1	6.51965711540385e-17	2.15029				HHIP	5.73591952201175e-56	-1.58523	Proliferation		CMYA5	0.000190714	-1.56392				ATXN7L2	6.19989074395808e-18	1.58812
ERMN	3.89049296233873e-05	-2.50872			ARHGEF3	5.1948174621926e-39	1.53007			ASS1	2.26059417179232e-190	2.04578				HLA-G	0.0107219	-2.31513			CNTN1	4.14446826600355e-06	-1.72026				AURKC	1.01395640123929e-14	2.39511	Migration
ERVV-1	0.00571798	2.28773			ARID3B	8.54423871758274e-28	1.92648			ASTN1	2.95079786233477e-05	-2.95876				HSPA1A	3.44670485639549e-15	-2.27071	Proliferation		COL10A1	4.19875720295336e-64	-2.85804	Migration			AVIL	1.09023816462746e-34	2.68314
EXPH5	1.77776724984308e-08	-3.58341			ARMC5	4.4208253373311e-87	2.56499			ATP1A3	2.26309165150948e-36	7.23355				HSPA1B	1.62523767477894e-13	-2.07138	Proliferation		COL5A3	3.11914841143865e-31	-1.62439				B3GALT2	3.32791125913336e-11	-1.95104
FHDC1	0.00427238	1.6168			ARPP21	0.00222616	-1.87869			ATP6V0D2	1.3153638139489e-06	-3.30798				HSPA6	5.22274086141114e-24	-3.77775	Proliferation		COL7A1	7.14026183697051e-110	-1.74826				B4GAT1	1.72133363416057e-44	-1.99827
FUT1	2.88527494712113e-05	-2.33045			ARRB1	8.00317441629857e-168	2.30583			AVIL	7.04811892844784e-11	1.61181				HSPA7	0.000216292	-1.6501	Proliferation		COL8A1	3.44706014534644e-62	-1.63293	Migration			BAAT	5.63189321170029e-16	3.29905
GABRR2	0.000685062	1.73589			ARRDC1	1.21467321576286e-65	1.88434			B3GALT2	4.70893171515155e-39	3.06159				ICAM4	1.21688265632657e-30	-3.3316	Migration		COL9A2	0.0065988	-1.76254	Migration			BAHD1	1.22233310679792e-90	1.95774
GALNT13	0.0103255	1.88179			ARSI	2.09370552502449e-39	2.28005			BACH2	0.000297715	1.86397				IFI30	4.70905948952551e-29	-1.73837			CPEB1	1.92176170407717e-33	1.54745				BCAT1	4.35746152288685e-27	-1.52828
GBP5	0.00168829	-1.67423			ASDURF	0.028121	-1.7925			BAIAP2	1.27330121987819e-122	2.25921				IGFN1	0.000430703	-4.93851			CPN2	1.10280537761361e-06	-2.94346				BDNF	1.23738063780143e-34	-1.83313
GDF9	0.000337814	2.79465	Proliferation		ASIC1	1.03647212994287e-89	2.44438			BAIAP3	3.93397176680483e-114	5.89083				IL1RAPL1	7.96430468609123e-12	-1.86476			CPXM1	1.03515559594871e-12	-1.5637	Migration			BEST3	4.37272311018661e-16	1.62279
GJA5	2.30359001080136e-12	-2.50627			ASNS	9.41353861893359e-06	-1.98886			BANK1	1.21992663579637e-06	-1.97187	Proliferation			IL1RL1	4.00227926084497e-10	-2.87359			CRABP2	4.06729409176105e-170	-2.65529	Migration			BEX2	1.83866281434994e-21	2.66799
GLYATL1	0.0165327	-1.64123			ASRGL1	4.48639301841285e-13	2.09826			BATF2	5.40550661673533e-06	-3.18128				IL20RB	8.84247335170516e-28	1.7136			CREB3L3	8.91012029494586e-07	-5.95664				BIRC5	5.26861059646726e-39	-2.13425	Migration
GPR37L1	0.000776462	-2.63018			ASS1	9.54351570519705e-188	2.19376			BCAN	1.29766104069776e-26	2.71985				IL24	2.02205252057679e-53	-2.20008	Proliferation		CRYAB	8.52416071886728e-14	-2.48933				BMP10	3.31661122695525e-11	3.97462
GREM2	0.000319751	1.63553			ASTN1	0.00123974	-2.1888			BCL2A1	1.23793090846234e-20	-1.61667				INHBE	1.44556368970107e-17	1.73021			CRYBG1	1.4137257881678e-53	-1.66729				BRD2	2.77085319778606e-79	1.99911
GRIA1	0.00309329	-1.96114			ATP1A3	6.8343587673633e-26	6.9091			BEST3	7.01290969394711e-08	-1.63755				KIAA0319	1.30622975808485e-05	1.8723	Migration		CSF2RB	1.51247809353336e-155	3.43928				BRWD3	2.28749230594247e-60	2.06445
GRM1	0.000120067	-1.53827			ATP6V0D2	4.02035086027e-07	-4.06558			BEX2	0.000895645	-1.51945				KLF15	7.32649363908198e-07	2.14683	Proliferation		CSRP2	8.39269668972981e-41	-1.72375				BTN3A3	8.47168013897358e-51	-1.54558
H3C4	0.00341045	-1.65284			AVIL	1.67548611053852e-11	1.86688			BHLHA15	1.57646387254074e-06	-2.19594				KRT81	3.94184367343415e-21	-3.84005			CXCL10	0.000130646	-2.07416	Migration			C11orf96	4.18764898333789e-21	-1.72997
HCP5	0.000114809	-1.70454			AXIN2	3.27846453791277e-09	1.54989			BHLHE40	6.35305835759632e-52	-1.52667				LINC00370	0.000192098	-2.46654			CYP1A1	5.03668234523355e-80	-3.53462				C12orf50	1.98656724352179e-23	3.73779
HERC5	0.00096332	-1.73094			B3GALT2	1.60546986380537e-23	4.3236			BIK	1.51957950311177e-07	2.60183				LINC02582	3.18556505256844e-15	-4.96916			CYP26B1	1.34986214969406e-76	-3.66517				C14orf132	4.3441318062734e-22	-1.651
HIF1A-AS3	0.000144618	-2.23095			B3GNT7	0.0010421	2.19429			BIRC3	5.65226723946168e-14	-3.91372				LIPG	4.68080449813394e-56	-1.59954			CYP2B6	1.0192408179056e-08	-3.40368				C17orf100	4.11602461535898e-12	-2.16734
HKDC1	0.00178145	-1.80234			B4GALNT3	0.0150609	1.71988			BLK	1.96400908107135e-06	-2.94688	Proliferation			LMTK3	1.54099062996492e-08	-2.45342	Proliferation		CYP4F11	1.53032893671509e-12	-4.28274				C19orf38	2.90132244717829e-18	3.19748
HOXB9	0.00467461	-2.06557			BACH2	1.01339006647523e-05	2.40223			BMP4	7.00680136128733e-18	1.90043	Migration			LOC107985074	1.24523565717022e-08	-7.48624			CYSRT1	0.0113953	-1.64754				C1orf116	3.03413374429298e-58	4.29326
HRK	0.0275394	1.50145			BAIAP2	1.28312629385652e-45	2.32808			BMX	0.000374324	-2.35811				LONRF3	0.0014584	-1.69892			DAW1	2.52754257206578e-49	1.93507				C1orf226	1.20293779191953e-22	3.12545
HTR1D	0.000289451	-2.10468			BAIAP3	4.58867618664671e-125	6.32546			BNIPL	0.00454407	1.91806				LPAR6	9.14019400049711e-30	-2.47829	Migration, Rho/Rock Signaling		DCSTAMP	3.68805051436448e-06	-4.02402				C1QTNF5	1.96516932788078e-28	-2.18031
HTR2A	0.00483821	-1.91766			BATF2	2.94306232993317e-08	-3.10786			BOC	6.08832354022607e-84	3.20379				LRAT	0.000463264	-4.62778			DDHD1-DT	0.00548179	-1.79996				C1QTNF6	2.55999583830609e-34	-2.16207
HTR2B	0.00518349	-1.71891			BCAN	1.55208340815994e-18	2.53051			C10orf95	9.32511755815493e-08	4.33985				LYPD3	1.37473567823986e-10	-3.44423	Migration		DENND2A	9.54615136153007e-102	-2.50787				C1RL	2.99425978857861e-33	-1.76376
ID1	0.00101679	1.57951	Proliferation		BCL2A1	1.34996459115764e-20	-2.56072			C11orf96	9.29924491348607e-118	2.45132				MAL	0.00976637	-1.95637			DEPTOR	1.29945600789671e-29	1.6552				C21orf91	4.79042237904344e-45	1.71855
IFI44L	0.000149468	-1.93938			BEST3	5.54065494272777e-09	-2.08195			C15orf48	3.20097932642139e-14	-1.54137				MAP2	1.80613746971788e-10	-1.74096			DGCR6	0.00297466	2.51561				C2CD2L	2.9110660336259e-39	1.53914
IFIT1	0.0250911	-1.74201			BHLHA15	1.15712984908764e-05	-2.11485			C1QL4	5.37328074585891e-08	2.44573				MAP3K21	0.00977282	-1.7568			DGCR6	0.00138181	-2.31213				C2orf88	7.274116502097e-19	-2.17372
IL19	4.52097032977203e-08	1.56776	Proliferation		BHLHE40	2.10985318048414e-33	-1.52306			C1QTNF2	1.16927646060709e-09	2.29993				MEST	1.79716187055079e-16	-1.93544			DLL4	2.74560034637025e-09	-4.12286	Proliferation			C4A	8.09570706391161e-45	1.86138
IL20RB	0.0266262	-1.65588			BIRC3	1.17434366350869e-09	-3.68713			C2orf88	9.35607149170649e-19	1.78077				MLC1	3.04504776260914e-10	-7.8527			DMRT2	0.000302597	-2.63997				C4B	4.62832349397472e-15	2.0048
IL37	0.000275285	1.59588	Proliferation		BLK	9.05228739987239e-07	-4.10208	Proliferation		C2orf92	0.000140908	1.64933				MMP12	1.48510186178268e-11	-1.5354	Migration		DNAJA4	2.34212900748554e-16	-2.60541				C6orf120	2.9671597008052e-31	-1.59339
IL6	0.00435508	-1.50577	Proliferation		BMP2	1.79251011013498e-10	-1.65269	Migration		C3AR1	2.35201957764238e-05	-1.51489				MUC20	1.03912793809711e-20	-3.14901			ELMOD1	2.36616636779056e-19	-1.76369				CABLES1	7.33070250606501e-81	-2.01284
INHBE	0.00464663	-2.19225			BMP4	3.61705347117939e-12	1.85041	Migration		C6orf132	3.54690889010088e-27	-1.74943				MYEOV	1.03346503275862e-07	-2.10014			EPGN	3.99467259736779e-35	2.11738	Proliferation			CACNA1B	2.58484176449363e-20	4.69247
INMT	0.0127037	2.07268			BMX	0.00071826	-2.24482			C6orf58	9.34193743922989e-06	-2.60677				NEDD4L	1.243836969292e-19	-2.05659			EPHX4	3.15034149779472e-07	-1.67247				CACNA1E	1.80599267574587e-18	6.31955
JPH2	3.61911770251881e-06	-2.1171	Proliferation		BNIPL	1.36923074101677e-06	2.77764			C7	1.54640886520319e-45	4.27278				NEURL3	1.15391628420098e-08	2.5187			EPS8L1	1.60591123193634e-05	-1.73441				CALHM2	1.90443110628589e-24	-1.60853
KCNT2	1.4844537111713e-06	-2.41236			BOC	1.40970440329245e-164	3.77274			CA4	3.13134443115156e-06	5.70166				NGFR	0.00073007	-1.6867	Proliferation, Migration		ERMN	1.25037458302887e-11	2.4745				CAMKMT	5.06795813294847e-34	1.66354
KIF1A	0.000216579	2.72315			BPTFP1	0.0109829	1.77963			CA9	0.00969783	-1.80183				NIBAN1	3.32373390653005e-15	1.60519			ESAM	4.1037373215965e-13	-2.34821	Migration			CAMSAP3	3.43119844166099e-59	4.71169	Rho/Rock Signaling
KLF15	0.00156258	-2.16601	Proliferation		BRCA2	1.81665590581172e-23	-1.71604			CALHM2	2.28769956649251e-104	1.90019				NMRAL2P	1.76382268716323e-19	1.98298			EYA1	0.00529501	-1.90691	Migration			CARD11	1.88611449158131e-44	1.90369
KLHDC7B	0.000736765	-3.11503			BST2	4.35979767554868e-05	-1.5709			CALHM4	3.47482352869184e-05	1.64202				NOG	0.000958388	-2.21811	Proliferation		FABP3	0.000638797	-1.63355				CARD9	7.64917896803485e-31	3.07248
KRT34	0.000251621	-1.61612			C10orf95	1.05103498887719e-06	4.20412			CALML6	0.000779152	1.69866				NPIPB6	0.000913959	-3.51956			FABP4	1.09943893319354e-32	-2.36727				CASZ1	5.12312620417401e-12	1.60607	Proliferation
KRT81	0.000332661	-1.69038			C11orf96	3.79103782595657e-79	2.19321			CAMK1	8.63582577593629e-117	2.21068	SMC Contractility			NRARP	0.00150385	-1.66275	Proliferation, Migration		FAM163A	1.55511320139486e-25	-1.61967				CAVIN2	2.63271906171758e-121	-2.72303	Proliferation
LAMP3	2.97715871203522e-07	-1.96001			C15orf48	3.12766038768078e-28	-2.02621			CAPN10-DT	2.20938359062133e-18	2.23977				P2RX6	9.02022670326036e-12	2.20204	SMC Contractility		FAM186B	0.0126786	-1.53696				CCDC116	8.65311681106427e-50	4.6246
LINC00921	0.00444089	1.7293			C16orf74	2.256300714038e-24	-2.03072			CAPN5	7.60200130536907e-70	1.65216				P2RY1	0.00103898	-3.68152	SMC Contractility, Rho/Rock Signaling		FBLN5	8.39168857678461e-116	-1.524	Migration			CCDC150	7.5089611230351e-12	1.51127
LINC01563	0.021448	1.68618			C1orf198	1.34774793595166e-21	1.50347			CARNS1	3.87365314022149e-06	2.41885				P2RY2	4.47047973604994e-15	-3.20299	SMC Contractility, Rho/Rock Signaling		FCER1G	0.0048979	1.56517				CCDC170	8.00904109390917e-30	-3.09599
LINC01583	0.000698001	-1.9716			C1QL4	0.000152626	1.92813			CASTOR3P	5.14391289245132e-81	2.04345				P2RY6	7.38108664026831e-07	-2.20292	SMC Contractility, Rho/Rock Signaling		FER1L6	9.40510053119961e-35	-1.5847				CCDC47	1.22941065470184e-103	1.74807
LINC02801	0.000891359	2.04151			C1QTNF2	6.01447901411953e-08	2.09722			CBFA2T3	1.44527929773135e-17	9.12947				PDC-AS1	0.0136914	-1.66773			FGF13	1.11102650871122e-08	-2.58672				CCDC59	3.46093251544494e-51	1.62842
LNC-LBCS	0.00576817	-1.66415			C1QTNF6	4.36033011041698e-08	1.6488			CBLN2	6.57906765412047e-08	-1.59273				PDE1C	0.0181	-2.16776			FHIP1A	1.19509370007802e-08	-2.2443				CCDC62	2.67012926198623e-17	3.12438
LOC101928373	0.000345997	-1.93229			C2CD4B	0.0081019	-1.68628			CCDC141	0.00104749	-1.83133				PDE7B-AS1	2.2090397465601e-08	-2.44403			FRMD3	7.83005147248256e-21	-2.09786	Migration			CCL11	8.76360677160435e-45	-5.15761
LOC101929719	0.00149111	1.93036			C2orf88	1.06866348944599e-14	1.93608			CCDC62	1.77004488935208e-05	2.06423				PDK4	4.69630682941085e-43	-3.12742	Proliferation		GABRG3	0.00297761	-2.53302				CCL2	1.44899057680621e-22	-1.82943
LOC124904411	0.0145482	-1.53029			C2orf92	6.0796276282946e-06	1.94973			CCL11	5.80656982396894e-09	4.68808				PDZD2	1.41322975833325e-14	-3.09219	Proliferation		GABRR2	0.00131946	-1.73783				CCL7	4.6367089859259e-42	-2.12282
LOC124905202	0.0145044	-1.55736			C3AR1	5.74199596231907e-07	-1.98332			CCL20	1.05081858717948e-25	-2.36962				PF4V1	0.00191543	-1.60408			GALNT15	6.56340559419799e-26	2.66461				CCL8	3.95239654953892e-37	-3.51683
LOC285638	6.29233014339068e-09	2.07845			C6orf132	4.07591912734746e-45	-1.94802			CCL7	0.000170342	1.62039				PI3	3.69231152182585e-15	-3.32649			GALNT3	1.09737257688176e-05	-1.7008				CCN2	2.5619768811697e-69	-2.37466
LONRF3	0.00123648	-1.58581			C6orf58	1.04276633393602e-05	-2.57203			CCN4	1.68535151825789e-26	5.43916				PIK3R6	2.72859874325677e-08	1.60476	Proliferation		GCKR	4.59453775184302e-05	1.61521				CCN4	2.54513910342098e-60	-4.72884
LRP1B	0.00164973	-2.29799			C7	1.01468328846505e-61	4.77239			CCNA1	2.74403644076719e-19	-1.64005	Proliferation			PIM2	1.84514126341818e-17	-1.58563	Proliferation		GDF15	2.77029178282839e-18	-1.65313	Proliferation			CCNB3	8.97531965550146e-14	3.98834	Migration
LRRC15	4.00617633024941e-42	2.01986			C8orf34	2.80459289011572e-05	-2.18695			CCR4	8.51672946369525e-05	-1.89272				PIWIL2	1.58487700567815e-06	-1.87412			GDF9	0.0148268	-1.75637	Proliferation			CCSAP	3.38597146745193e-27	-1.59297
LRRC19	0.0210615	-1.61973			C9	0.0205892	1.54192			CCRL2	3.45911107753758e-05	-1.52099				PKIB	0.00974724	-1.78044	Proliferation		GHET1	0.00741407	1.62753				CD163	1.13299634423607e-19	3.98221
LUM	9.91804570201951e-29	1.56939	Proliferation, Migration		CA11	1.35684349588783e-05	1.7273			CD163L1	8.23823925857874e-14	-1.86937				PLAU	0	-1.78636	Migration		GIPR	1.4883511765135e-15	-2.59104				CD34	1.65692405235296e-39	-2.04602
LUZP2	0.00435857	-1.6243			CACNA1C	1.80517454186276e-28	1.85462	Proliferation		CD22	4.22878791143343e-05	-4.32742				PLCXD3	0.0301163	1.57225			GLI1	7.40567541623268e-07	-2.60349	Proliferation			CDC20	6.99829932409653e-29	-1.90294	Migration
MAP2	8.74199683421469e-11	-2.00533			CACNG6	4.3383494086193e-19	-1.67103			CD36	5.44064330925426e-08	-2.41437	Proliferation, Migration			PRG4	4.24404340742086e-10	-4.31647			GNA14	0.000182079	-1.59671				CDC25B	3.33303877639298e-41	-1.54958	Migration
MARCHF10	0.00509234	-1.53777			CALB2	3.95378786330545e-07	-1.54256	SMC Contractility		CD40	1.11151287523785e-43	1.5106				PROX1	0.000305464	-2.03906	Proliferation, Migration		GPR87	3.64392976777073e-05	-1.62198	Proliferation			CDC42EP3	4.05050899371708e-47	-1.82668
MFAP4	3.61020387010999e-10	1.63366			CALHM2	8.20456698803611e-127	2.39193			CD96	9.27588021992108e-05	-2.04721				RASD2	5.5871359503627e-11	-4.75545			GRASLND	0.000617651	-1.77143				CDC6	2.2261255862327e-32	1.90619
MRC1	0.000855965	2.22305	Migration		CALML6	0.00120696	1.67466			CDH18	0.000133163	-2.38387	Migration			RASL11B	8.00813167398215e-06	-1.74527			GRHL1	1.00197831924362e-08	-1.61663				CDH11	1.48672482112681e-16	-1.75808	Proliferation
MX1	0.00615753	-2.3665			CAMK1	1.0151879346244e-81	2.43987	SMC Contractility		CDH24	1.4349878699158e-57	1.96464				RELN	6.26893955420543e-10	-1.5465	Migration		GRM1	1.09112389128406e-06	-2.7881				CDK5R1	3.45036165850056e-16	1.68954
MX2	0.00157041	-2.52714			CAMK2A	3.64272920615895e-08	2.63177	SMC Contractility		CDON	5.76595180870883e-58	3.34992				RMRP	2.09887482625312e-05	-2.07888			GUCY1A2	1.34794916267332e-08	-1.82406	SMC Contractility			CEBPD	1.42505391735282e-33	-2.00955
MYH14	0.000775756	1.84493	SMC Contractility		CAPN10-DT	2.75968460323988e-11	1.89161			CDX1	2.82825063331998e-43	7.85148				RN7SL471P	0.0369168	-1.63473			H2BC7	0.00323426	-2.61445				CEL	9.20848102587951e-23	2.19707
MYH15	7.2189910070527e-06	-1.54231	SMC Contractility		CAPN5	4.10655470716557e-46	1.71838			CEBPA	0.000104984	2.33733				RNF150	6.28869231704076e-13	-2.20826			H4C5	0.00549927	-1.55597				CELSR3	6.74725399089477e-12	1.58727
MYH8	0.00114557	-2.09412	SMC Contractility		CARNS1	4.93073911542553e-05	2.32763			CECR2	1.68588464549121e-05	-1.86752				RPPH1	1.24872590128483e-10	-3.69702			HAS3	9.9503507158625e-259	2.87923	Migration, Proliferation			CEMIP	1.04723749281364e-15	-2.4821	Proliferation
MYPN	2.09206006491943e-07	-1.78597	SMC Contractility		CASP4	1.14800457943659e-74	-1.89541			CEROX1	1.0015399590548e-05	1.74069				SAA1	5.21516187745258e-09	-1.65183			HERC5	2.37822221693309e-10	-2.56058				CEP55	3.84315780720833e-25	-1.54962	Migration
MYZAP	7.21843580243876e-11	-1.67613	SMC Contractility		CASTOR3P	3.79103782595657e-79	2.33245			CFAP54	6.90213137195508e-25	-1.51603				SAA2	1.40092885350337e-10	-2.71827			HES2	3.16945426121325e-10	-2.48184	Proliferation			CEP68	1.28115399689269e-22	-1.82914
NAT8L	0.00162765	1.88217			CBFA2T3	1.80292269046231e-18	9.2899			CGN	1.10569821513775e-169	5.50484				SAMD11	0.00227765	-1.56866			HES7	1.28525364213212e-06	-2.82622	Proliferation			CES1	8.71762854647704e-17	-3.20444
NCF2	1.06387165039074e-05	-2.08933	Migration		CBLN2	2.26346993755409e-06	-3.2536			CH25H	2.09123900052847e-06	-1.99797				SCAT8	0.000304531	-1.57752			HLA-G	0.000798166	-3.1875				CFAP45	1.3019036902319e-17	1.82842
NEDD9	1.88049060471442e-06	-1.50045	Migration, Rho/Rock Signaling		CCDC141	0.000415195	-2.18286			CHAC1	3.06015459171367e-11	-3.07617				SCRG1	0.000193299	1.68735			HNRNPA1P33	0.00266584	1.56366				CFAP53	3.38857039314704e-36	4.49827
NEFM	6.04537066739922e-06	1.67597			CCDC62	6.0814341881167e-07	2.71723			CHDH	1.23886448193292e-09	4.22142				SFN	8.7693226863474e-18	-6.54668	Proliferation		HRCT1	1.97724364790834e-05	1.66319				CHD1	2.08662381595323e-76	1.50367
NEURL1	0.00982961	-1.89906			CCDC9B	4.70766237712584e-23	-1.50041			CHN1	2.61529894480137e-46	1.78661				SGCG	4.84084073931816e-07	2.6496	Migration		HSPA1A	3.62973215121497e-13	-1.82099	Proliferation			CHKB	3.7203022441243e-26	-1.67939
NEURL3	0.0111984	-2.93948			CCL11	2.30680505053391e-11	6.02405			CHRM2	1.47785004199609e-07	-2.26202				SLC17A7	5.44837423473536e-10	-4.47779			HSPA1B	1.59950889868751e-11	-1.61736	Proliferation			CHRNA1	4.80983973144663e-59	-1.92166
NLRP10	2.96514718853295e-07	-1.96422			CCL20	2.95128041054034e-37	-2.84343			CHRNA1	1.10194708639456e-126	4.32393				SLC2A4	0.000376018	-1.95075			HSPA6	3.70117219608315e-05	-1.54187	Proliferation			CHST6	5.1647109680397e-30	-2.03296
NRXN1	0.000296577	-2.75095			CCL7	4.46366101690225e-14	2.38135			CHRNA3	2.83070466056383e-14	6.96132				SLC6A16	0.00147767	-2.20105			ICAM4	9.3269964654027e-22	-2.59808	Migration			CITED4	2.84917692510435e-16	-2.15181
OAS1	0.0051946	-2.0437			CCL8	0.00229292	2.17524			CHRNA9	0.000205736	-1.586				SLC7A11-AS1	0.0136289	-1.75105			ICOSLG	5.71955023218148e-10	-2.56066				CLCA3P	5.85905863380029e-11	3.43331
OASL	0.04313	-1.65623			CCN4	3.4589722923251e-25	5.59416			CHST6	2.60985988362657e-10	2.31406				SLC8A2	0.00179106	-2.3724			ID1	5.41510353309581e-253	-3.33329	Proliferation			CLDN11	4.56535600275797e-19	-2.04548
OLAH	0.0278685	-1.93578			CCNA1	1.59799107984681e-14	-2.0806	Proliferation		CIART	4.30467923577522e-12	-1.56547				SMIM34	1.91379126697894e-05	2.16059			ID2	3.80341822872488e-104	-1.57732	Proliferation			CLEC14A	3.66805921464883e-12	-1.84856
OMG	1.43398229658192e-05	2.90889			CCR4	3.65276662003827e-05	-2.15584			CIITA	2.95109705519027e-27	3.49078				SMOC2	1.06951581872103e-07	-6.78513	Migration		ID3	6.45800757168701e-133	-1.88117	Proliferation			CLEC4M	1.69615030767851e-11	2.91158
P2RX1	0.00100406	-1.60019			CCRL2	5.22808215335604e-06	-1.94562			CILP	2.26667777078863e-103	11.3286				SOX8	1.61634828921331e-07	-3.04429	Proliferation		IFI30	8.35145106732514e-18	-1.62455				CLN8	4.01735970254007e-80	1.58025
PALM3	0.00187964	1.73149			CD163L1	4.49635368665185e-12	-1.97726			CILP2	2.71169204015431e-05	1.53438				SPACDR	3.85293311312873e-06	-1.59934			IFIT2	0.00210291	-1.53727				CNIH2	6.22339589599802e-15	1.81911
PAPPA2	1.00007514623359e-16	-2.36743			CD22	0.000278649	-2.8023			CISH	3.16546095305807e-47	2.72187				SPANXB1	0.00173646	-1.75889			IGDCC4	1.35805169775596e-50	-2.23714	Migration			CNTF	8.66393659432194e-30	2.62586
PCDH1	4.94020322230103e-16	-2.41819			CD36	6.51114355343813e-06	-1.76285	Proliferation, Migration		CITED1	1.21072452486148e-10	3.99228				SPINT1	1.53808316561084e-10	-1.63083			IGFN1	0.000168582	-4.94261				CNTROB	3.27879432463369e-63	1.61668
PCDH17	0.00049523	-2.27287			CD40	2.02816407919163e-33	1.59561			CLDN1	5.96891446052199e-11	-2.43579				SPMIP1	1.03693011543552e-11	-2.49637			IGKV2D-30	3.78812833140029e-07	-4.577				COL11A1	1.00243771298561e-26	2.57579
PCK2	0.000261136	-1.68339			CD96	0.000138756	-1.65123			CLDN14	2.54452912275793e-19	-1.59395				SPRR2D	0.00920732	1.53352			IGSF3	0.00021392	-1.75758				COL11A2	1.37262558577065e-37	2.62367
PDE1C	4.42748106738262e-05	-2.08721			CDH18	0.00113598	-2.1305	Migration		CLDN16	0.000285452	-1.51521				SRL	4.06569217450284e-05	-3.52273	SMC Contractility		IL19	1.29944099025862e-09	-1.8306	Proliferation			COL1A1	8.45893767815926e-47	-1.63986	Proliferation
PDE6A	0.0132903	-1.95495			CDH19	0.00281714	-1.83718	Migration		CLEC3B	1.23571776321873e-12	3.82749				STEAP1B-AS1	0.00742888	-1.59041			IL1RL1	5.21081457281196e-13	-2.80689				COL20A1	1.58982421078414e-23	5.294
PDE9A	0.0194189	1.96718			CDH24	1.13886789663488e-70	2.36937			CLIC2	3.83275832372657e-14	2.22923				STOX2	3.76182423225754e-08	1.82472			IL1RN	1.94681251456083e-07	-1.85399				COL3A1	7.77089618419454e-24	-2.40312	Proliferation
PENK	2.01883319676957e-13	1.67473			CDH6	2.986913096665e-21	-2.02535			CLSTN3	1.00181552879317e-112	1.70797				SUCNR1	5.51460253042391e-09	-3.3384	Migration		IL24	4.7099567528327e-80	-2.66217	Proliferation			COL4A1	3.81340819836215e-61	-1.83473
PRXL2A	0.00272965	1.57699			CDKL1	1.04632960444138e-17	1.5004			CMKLR2	2.86710181897478e-28	-2.01185				SYT12	5.06253813283047e-05	-2.96266			IL31RA	1.53133922562604e-06	-1.97351				COL5A1	5.83082124542514e-73	-2.20276
PSMD6-AS2	3.0289616646356e-06	1.73988			CDON	1.00875902587353e-74	3.67285			CMPK2	3.1754415236404e-09	-2.82936				TAGLN3	1.19693506204643e-12	-1.78367	SMC Contractility		ISG20	2.98166393489249e-14	-1.5458				COL8A1	4.59024182104432e-131	-2.92091	Proliferation
PTGDR2	0.00265221	1.53859			CDX1	3.59125692456992e-47	8.22071			CNBD2	5.13066054219218e-10	1.62756				TFEC	0.00953928	1.52055	Proliferation		ITGA7	1.00257705616616e-07	-1.59965				CORIN	7.04173375984335e-11	2.87108
PTGES	1.46903902471514e-87	2.7208			CECR2	0.000453389	-1.60228			CNKSR2	1.73051796695615e-06	-3.11668				THBD	6.44043297064544e-19	-2.89632			KLHDC9	7.23257114119973e-05	1.67044				COX6B2	1.91175214688404e-14	3.19601
PTPRC	0.00565193	-2.2279	Migration		CELF6	0.000980278	1.76445			COL20A1	2.75465671570527e-05	3.44426				TINAGL1	5.92309076060294e-11	-2.25549	Migration		KRT15	1.56601603669877e-17	1.54553				CPNE9	1.236300550677e-16	4.10729
PTPRZ1	0.0030745	-1.7726	Migration		CFAP54	5.00127580192982e-19	-1.66495			COL21A1	3.89811384119864e-07	-3.3591				TMEM102	9.70547658054761e-12	-2.18			KRT34	1.67052809384279e-13	2.66263				CPXM1	4.98426609762266e-12	-1.80551
PURPL	5.66919650202814e-08	1.54445			CGN	6.21489166004427e-85	5.02567			COL25A1	0.000834458	-1.88426				TMEM265	0.00527491	1.9752			KRTAP1-5	5.32525634226358e-10	1.68477				CRACR2B	5.03331950824901e-14	2.24744
RAB11FIP4	0.000512606	1.57969	Rho/Rock Signaling		CHAC1	1.45199307920777e-05	-2.03216			COL27A1	1.99213738333203e-75	2.8916				TMEM52B	0.00358866	-2.46943			KRTAP2-3	5.90899285648707e-61	1.8624				CREB3L1	2.82196562969619e-46	-1.51689	Migration
RAB33A	0.0031406	-1.6253	Rho/Rock Signaling		CHDH	1.79651373370177e-06	3.97332			COL5A3	1.06553868631048e-133	2.06937				TMEM88	0.00984907	-1.88213	Proliferation		LEF1	0.0190774	-1.91855	Proliferation			CREB5	4.75937538444251e-36	1.52173	Migration
RAB39B	5.53478958195235e-06	-2.19327	Rho/Rock Signaling		CHN1	3.40384503139583e-23	2.09938			COLEC12	1.13064756767237e-53	1.66513				TPPP	1.96063792772421e-09	-3.0656			LHX4	0.00890902	-1.51357				CRISPLD2	4.44627374731745e-55	-1.68511
RASL11B	1.77868137425479e-21	2.47932			CHRM2	0.000187858	-2.0491			CORO2A	7.31954662946807e-14	-1.50121				TRIM59-IFT80	0.000337479	-2.56159			LINC00370	7.54638422044297e-06	-3.00723				CRTC2	7.4609200239631e-35	1.50569
RASL12	2.4041251214215e-05	1.87117			CHRNA1	4.90361585875806e-55	4.15715			CP	0.000672429	-2.20051				TXK	7.20882494949732e-06	-2.47718	Proliferation		LINC00519	1.62748030013147e-08	-1.93108				CRY1	8.76899549705635e-103	2.52791
REM2	0.00207944	2.14209	Rho/Rock Signaling		CHRNA3	3.30850739849674e-11	6.24551			CPN2	2.99346320617245e-06	3.2619				UCA1	1.37764943416993e-09	-7.15429			LINC00842	7.12460959361524e-35	1.73963				CRYAB	4.28517279599787e-63	-5.65642
RGCC	6.76078431053036e-25	2.81114	Proliferation		CHRNA9	2.30764201312632e-06	-2.48347			CPT1B	0.00500868	-2.04777				XIRP1	1.90094881975253e-07	-2.21654			LINC00996	0.00628179	-1.64415				CSGALNACT1	1.7123574115738e-69	-2.07863
RGS7	0.00617044	-1.56693	Rho/Rock Signaling		CHST6	3.22773561131383e-12	2.17625			CPXM1	3.97903837051963e-18	1.73991				ZDHHC11B	4.66840205912659e-05	-2.54796			LINC01133	7.65880192325746e-31	1.54008				CSRNP1	5.34127675309987e-44	1.99658
RIMS1	0.0150457	-1.50707			CIB2	6.50898861311959e-14	1.68823			CRABP2	1.66673229191349e-29	3.96785									LINC01340	4.03722688469978e-17	-1.87522				CTF1	7.31547872261307e-14	-1.76824
RTL9	6.62074094707407e-06	-1.59309			CIITA	6.8420296572507e-13	2.98175			CRACR2B	2.69056356026002e-19	3.33203									LINC01537	4.52343354436288e-05	-2.61874				CTHRC1	1.99534497586696e-47	-2.37798
S100P	8.16486701775277e-06	-3.13884			CILP	2.08816969243146e-92	11.4335			CSF1	2.19714030524339e-33	1.85058									LINC02582	9.4825918219477e-11	-7.00597				CTSO	1.72572961258198e-38	-1.61358
SAMD12	0.0117911	-1.51964			CILP2	1.17032710627469e-08	1.84432			CSPG4	2.89038236695215e-89	2.82756									LINC02783	2.56764543530954e-05	1.86017				CTTNBP2	6.01000073210404e-18	3.2698
SCAT8	1.30851832438306e-05	1.68465			CISH	5.46992517091664e-32	2.42005			CSPG4BP	6.34082135906635e-07	-2.21557									LINC02798	0.000302283	-1.7835				CWC22	1.97589702426674e-49	1.50789
SCRG1	9.0113809433443e-07	-2.62338			CITED1	4.58838439370612e-09	3.78651			CSTA	7.76354155191225e-06	-1.80043									LINC02801	4.01937133411944e-05	-2.6123				CWC25	6.35973799105803e-79	1.8913
SGCG	5.16670475876423e-11	-3.43039	SMC Contractility		CLDN1	5.42685602876262e-09	-2.21599			CT69	1.56443332239111e-07	-2.57117									LINC03099	4.75422363004557e-14	-1.68185				CXADR	7.38084093509464e-26	2.26314
SH3BGR	6.91189775774105e-07	-1.825			CLDN14	1.04933369672275e-37	-2.43019			CTCF-DT	5.68304025084843e-17	2.09823									LMTK3	1.38463523355606e-08	-2.25702	Proliferation			CXCL12	6.16767531884907e-25	-1.68562	Proliferation
SHOC1	6.62987440247312e-07	-3.011			CLEC14A	1.57812961870422e-20	-1.6495			CTNNA2	5.85949935970916e-06	-3.76129									LOC100288175	6.3093136551193e-07	-1.58113				CYB5R1	2.16807861324976e-165	1.53213
SIM2	8.01425595270309e-07	-2.17651			CLEC3B	5.33420010565006e-15	4.38836			CTRL	0.0118655	1.71674									LOC100506474	1.83478570229167e-05	2.83035				CYLD	6.49557183992362e-37	1.6135
SLC5A11	0.0017852	1.74803			CLIC2	1.87560909093959e-15	2.48544			CTSH	2.19450797015937e-68	1.66853									LOC101929470	0.0440499	-1.72011				CYP1B1	1.08159898843507e-30	-1.90659
SLC6A9	0.000505144	-1.82472			CLSTN2	0.000857339	1.6411			CX3CL1	1.67889103847574e-07	2.61189	Migration								LOC107985074	1.84083144670681e-06	-3.61239				CYP26B1	3.31968883519621e-25	-1.82934
SLC7A8	7.43364906177481e-20	1.75194			CLSTN3	1.26762396294558e-47	2.15493			CXCL10	1.06806366542882e-09	-3.41541	Migration								LOC124900778	7.45960026296402e-16	1.60775				CYP3A5	9.89499073116335e-39	3.64489
SLCO2B1	6.34560941932125e-07	1.7886			CMKLR2	5.59761371677738e-29	-2.19269			CXCL11	1.65671913999458e-07	-2.51319	Migration								LOC730101	4.84826633949329e-31	-1.93309				CYP4F12	1.04021815843031e-46	4.04341
SMIM34	5.22205641868943e-05	-2.99552			CMPK2	1.60673865468653e-14	-2.38473			CXCL2	4.73391297778884e-17	-1.61045									LONRF3	0.000144142	-1.88973				D2HGDH	4.80620257989406e-32	-1.69149
SOX5	0.00477898	-1.54964			CNBD2	5.55667402229548e-10	1.78952			CXXC5	1.92921725035195e-88	2.29182									LPAR6	3.0425363980931e-40	-2.93256	Migration, Rho/Rock Signaling			DAAM1	1.15444152443182e-39	-1.77343	Proliferation, Rho/Rock Signaling
SP6	0.00984069	-1.61565			CNKSR2	1.01339006647523e-05	-2.65784			CYLD-AS1	0.000110631	-2.31261									LRAT	0.000252037	-3.13086				DACT1	8.83000233602106e-54	-2.31459
SPATA31G1	0.00043625	-3.54389			COL21A1	0.000126427	-2.23993			CYP1A1	1.67254303205711e-11	-2.01866									LRRC15	0	-4.05658	Migration			DBNDD2	4.49097824319062e-46	2.06224
SPATA4	0.000487281	-1.72475			COL25A1	0.0013229	-2.00579			CYP1B1-AS1	8.61645368423169e-05	-1.60615									LRRN4	7.96798497652098e-37	-2.49488	Migration			DCDC2C	2.16275498479075e-25	4.42902
SPATA6L	0.000689835	-1.52944			COL27A1	1.42032282384576e-73	3.04312			CYP26A1	9.46539271867153e-05	2.93043									LUM	1.6052389266555e-159	-2.53162	Proliferation, Migration			DDIT3	1.10436045891507e-12	1.64411
SPX	2.92013787515327e-05	-2.25704			COL2A1	3.25195743943879e-05	3.61938			CYP26C1	3.95901117336217e-45	4.79607									LYPD3	1.27945503787992e-08	-2.63005	Migration			DDIT4	1.39526061355667e-92	-1.7561
ST6GALNAC2	0.00301284	-1.51759			COL5A3	1.583891678778e-34	1.51372			CYP2E1	5.16048403153965e-17	1.91607									LYPLAL1-DT	6.85820945527964e-115	1.65469				DDX39A	2.74982751237062e-67	2.31197
ST6GALNAC3	2.42332351606863e-09	-2.86598			COL8A2	4.33488802957852e-11	1.81479			CYP3A7	8.30245291792865e-06	4.59026									MAFB	2.12319030101557e-15	-2.06781				DENND2A	2.18552568360232e-55	-2.17489
SUCNR1	0.000149928	-1.85961			COLEC12	4.34398067331504e-37	1.99529			CYP4F26P	4.6271224980753e-19	1.53707									MAL	0.00283943	-2.03102				DEPTOR	5.84898799953241e-16	-2.83588
SULT1E1	1.06749230832184e-05	-2.02732			CP	0.000258889	-2.28247			CYP26B1	0.00592715	2.99282									MAMDC2	1.92929822741258e-38	-1.82597	Migration			DHX34	3.75304376603846e-45	1.82729
SYTL5	0.00272965	-1.53502			CPEB1	2.25550244187153e-26	-2.11965			DACT1	8.06129190131723e-51	-1.66874									MAP3K21	0.005999	-2.00891				DIO2	5.19512639641286e-79	-1.97863
TAGLN3	2.39382723228145e-05	-1.81121	SMC Contractility		CPN2	1.33644706678492e-09	3.90158			DACT3-AS1	1.9935215702735e-06	2.30829									MBOAT1	0.000264694	-1.81141				DKFZP434A062	9.56555325492716e-11	2.60712
TC2N	0.0393824	1.63703			CPNE7	3.49752668288249e-16	-1.56732			DAW1	5.27089468000464e-58	-1.79595									MEOX1	1.95374781999626e-59	-3.03295				DLG4	2.29121697184572e-68	1.50486
TCHH	0.015527	-1.61373			CPXM1	1.26717421887822e-20	2.21988			DBP	0.000207859	-1.83995									MERTK	0.0235013	-1.58753	Proliferation			DNAH10	7.25631954680066e-27	3.77434
TDO2	1.62881322575367e-60	5.80462			CRABP2	3.70933806184652e-32	4.34344			DDIT3	8.15275206856894e-09	-2.41442									MFAP4	2.6631157090549e-103	-2.43238	Migration			DNAH17	1.12296107865179e-39	4.11417
TENM2	1.39965117558812e-08	-1.67104			CRACR2B	2.32425440445705e-21	3.45893			DDN	1.91076245101321e-10	2.2284									MLC1	3.87743838177567e-08	-6.46342				DNAH2	9.22459883636007e-12	3.539
TG	5.04412378927788e-10	1.83792			CSF1	1.92335459158232e-32	2.07892			DDX60	1.46245468695677e-06	-2.02868									MMP12	1.18567580268932e-17	-1.83686	Migration			DNAH7	2.28494531300368e-23	2.20966
TGFA	0.000290539	-2.06174	Migration, Proliferation		CSF2	5.79648242421589e-19	-2.12956			DDX60L	7.46431803153857e-18	-1.72726									MMP24	2.90546966782022e-07	1.57282	Migration			DNAJA4	3.05041732879311e-15	-2.21891
TM6SF1	1.96652964957786e-08	-1.65692			CSF2RB	1.43431347341518e-12	-1.88575			DELEC1	4.11081759612936e-09	-1.65078									MMP3	1.89154155983863e-90	-1.52527	Migration			DNHD1	3.01806235511179e-19	1.65959
TMEFF2	0.00179697	-1.84532			CSF3	1.41605688249719e-10	-1.7657			DENND2A	1.03192938845101e-24	2.1659									MSR1	1.44538370649598e-06	-1.87797	Migration			DNM3	7.13862322403751e-12	1.95963
TMEM119	4.0404480211145e-15	1.71875			CSPG4	1.00843464526332e-35	2.92458			DENND3	1.91937578467062e-80	1.97065									MTUS1	3.39357221378419e-35	-2.37754				DPY19L2P1	1.92723804534601e-13	1.78702
TMEM184A	0.0145191	-1.68855			CSPG4BP	8.23330437879734e-11	-3.04237			DEPP1	5.35259375895275e-13	-3.63816									MUC19	0.0172616	-1.54803				DPYSL2	6.31609264612507e-48	-1.61081
TMEM200C	0.000126072	-2.12541			CSRP2	0.0131113	1.66534			DGKB	1.07270968306786e-06	-2.96014									MUC20	2.85438927386233e-25	-3.2233				DSCAM	2.52045115375021e-15	6.23806
TMEM236	0.00752711	1.67042			CSTA	9.62227862375108e-06	-1.86591			DHRS2	4.04309624656388e-05	-2.49609									MYEOV	3.02189948109646e-12	-3.2686				DSEL	1.99893667914647e-52	-1.85179
TNFRSF9	0.0165327	-2.09225			CT69	3.7674393170983e-05	-1.95297			DHRS9	0.00162837	-1.74771									MYO5B	0.000267827	-2.23811				DSTNP2	2.20947774924983e-36	1.89936
TOX	0.0395589	-1.62349			CTCF-DT	2.63975014855944e-14	2.06053			DHX58	7.9265774629849e-07	-2.15245									NCKAP5-AS2	0.000344167	1.62105				DUSP8	1.53799899637089e-18	1.93357
TRIM14	3.68619290493309e-13	-1.73237			CTNNA2	3.60543850678173e-08	-4.50634			DISP2	2.03372071373347e-84	3.06075									NEDD4L	1.65565249189375e-29	-2.39457				EDIL3-DT	5.56178929499061e-11	-2.16054
TRIM59-IFT80	0.0189214	1.6984			CTSH	9.04966043383748e-27	1.82335			DKK1	1.23985919722754e-24	-1.60904									NEURL1	0.00608873	-1.59257				EDN1	1.74523942141883e-50	-2.79517	Proliferation, SMC Contractility, Rho/Rock Signaling
TRNP1	2.98940145178534e-06	1.92245			CX3CL1	0.00109605	2.22328	Migration		DKK2	1.15418627110331e-12	-1.68303									NKAIN1	1.22255550530558e-05	-1.56641				EDNRB	1.09272118110594e-38	-2.10052	Proliferation
TSPAN11	2.13735119649567e-18	2.44627			CXCL10	0.00242136	-1.71265	Migration		DLK2	1.41607775527161e-81	6.00849									NKD2	8.86743189849049e-33	-3.09619				EEF1A2	5.74736436221536e-27	2.13647
TWIST1	0	7.01402			CXCL11	7.98486576767933e-08	-3.28404	Migration		DLL4	1.67708086410886e-15	3.90869	Proliferation								NOG	0.00741632	-1.6458	Migration			EFNA3	5.95017893648363e-19	1.9658
USH2A	0.000305899	-2.10448			CXXC5	4.47212867902746e-70	2.18232			DLX2	3.70168646799195e-08	-2.08024									NOS1AP	0.0304772	-1.56297	SMC Contractility			EGF	1.71600819024909e-22	3.91959	Proliferation, Migration
USP18	0.00150373	-1.63382			CYLD-AS1	7.86735039770003e-05	-2.46647			DMBT1	0.00119569	-1.5551									NPIPB6	0.000761188	-2.98937				EGOT	1.746573546586e-20	3.72531
VLDLR-AS1	2.23176695065948e-05	-2.24898	Migration		CYP1A1	1.02814754701018e-09	-2.3226			DMBX1	6.54422911807161e-07	4.64848									NPY4R	0.00839327	2.25698				EGR1	1.42163299468651e-54	1.6239	Migration
ZBED2	0.000738119	-1.96966			CYP1B1-AS1	1.12403375968405e-05	-1.89405			DMPK	2.61704465738628e-82	1.81533									NRARP	0.000847894	-1.81404	Proliferation, Migration			EID2B	3.75609738233004e-11	-1.83475
ZNF185	3.33135211170605e-17	-1.68573			CYP26A1	7.30864104045895e-07	3.44504			DNAH6	0.000465557	-1.77124									P2RX1	0.00658057	1.63245	SMC Contractility			EN1	1.88695220100346e-14	-1.51096
ZNG1DP	0.000855965	-3.71875			CYP26B1	2.9810634795664e-47	3.03776			DNAJC12	8.30244671461064e-172	3.74198									P2RX6	6.89358353688668e-07	1.79629	SMC Contractility			ENAM	5.35404648664271e-44	4.40174
ZPLD1	2.0865608116409e-12	-2.32014			CYP26C1	2.95366701520945e-23	5.28065			DOCK3	2.75923644116335e-13	-1.61708									P2RY1	0.00498725	-2.29349	SMC Contractility, Rho/Rock Signaling			ENO3	2.37615898530285e-12	1.78511
					CYP2B7P	0.00388534	-1.74772			DOCK8	1.03194556714166e-09	2.15793									P2RY2	2.02007159573534e-17	-2.91997	SMC Contractility, Rho/Rock Signaling			EPB41	6.20451594268432e-21	1.92995
					CYP2E1	1.16289054319162e-06	1.87179			DOK3	2.42893584577715e-16	1.69893									PALD1	0.0210631	-1.51882	Migration			EPHA1-AS1	2.07239366827358e-23	3.72105
					CYP3A7	8.22536878393178e-06	3.12399			DPY19L2P1	1.71656267566677e-05	-1.52964									PARD6B	4.60572348386118e-06	-1.76919	Migration, Rho/Rock Signaling			EPHA5-AS1	7.58453113853879e-12	-1.51806
					CYP4F26P	0.00261378	1.92225			DSEL-AS1	4.43744977485008e-07	-2.60869									PARM1	3.32234514489251e-38	1.54096				EPPK1	4.29949623403953e-29	3.31114
					DACT1	5.83784381302581e-06	-1.69186			DTX1	2.83628302329387e-23	2.34589									PCSK1	5.42693713257298e-05	-1.68103				ERG	1.25517361676127e-19	4.14772	Migration
					DACT3-AS1	2.61372746252474e-08	2.69862			DTX3L	2.40917612158122e-09	-1.82506									PDE2A	1.09943893319354e-32	-2.83483				ESM1	5.07409755442649e-18	1.65326	Proliferation
					DAW1	1.49251306935662e-34	-2.19069			DTX4	1.32363455600456e-49	2.65622									PDE4C	7.17530189688162e-20	-1.64107				ESRRB	9.21175358295639e-24	7.03901
					DDIT3	1.3093209554617e-05	-1.9381			DUSP9	2.73948293816181e-08	4.84031									PDE7B-AS1	4.44585459619308e-06	-1.79286				EVPL	2.69715252818715e-30	6.24139
					DDIT4L	2.86992062488408e-43	-2.42403			DZIP1L	8.93352346888636e-92	1.83654									PDK4	6.92216055583288e-49	-2.7954	Proliferation			F2R	5.58234448024632e-52	-1.96798	Proliferation
					DDN	1.14105385777206e-06	1.95594			E2F7	3.71720895780881e-28	-2.16411									PDPN	0.000839421	-1.928	Migration			F2RL1	3.71903090709213e-32	-1.50028	Proliferation
					DDR1	1.43573502629565e-33	1.55962			ECM2	5.80597976111199e-07	-1.83771									PDZD2	1.59390644099724e-15	-3.04376	Proliferation			F2RL2	2.38578815335929e-11	-2.06657
					DDX60	3.87217482189403e-13	-1.86983			EDN1	2.03629284443798e-20	-1.58069	Proliferation, SMC Contractility, Rho/Rock Signaling								PEG10	1.06229200101778e-118	-1.50673				F3	8.99851076816362e-67	-2.34961
					DDX60L	2.03358532107015e-20	-1.84099			EEIG1	1.24672445339237e-34	1.62948									PENK	2.5022758910137e-06	-2.26147				F8A3	1.97813227873621e-19	-9.77595
					DELEC1	1.50502470043386e-09	-1.86388			EFCC1	1.36643272931704e-10	7.36227									PI3	1.83903873261213e-12	-2.80351				FAIM2	4.27813650146415e-18	-1.84517
					DENND2A	1.1201022951008e-31	2.63911			EFHD1	0.0113932	1.51396									PIWIL2	4.03116917631075e-05	-1.58774				FAM163A	7.73480437722621e-37	-2.62708
					DENND3	4.80995354792872e-65	1.95108			EFNB1	7.00576079519176e-136	1.60744									PKD1L1-AS1	5.52414066569098e-12	2.10505				FAM184A	5.35744215462536e-17	3.56085
					DEPP1	5.7950940105907e-14	-2.75182			EFR3B	4.64061135806269e-60	3.04909									PKIB	0.0309392	-1.51149	Proliferation			FAM20C	2.10852935677384e-46	-1.69803
					DGKB	1.71715674058783e-06	-3.08311			EHF	9.58796527133433e-38	-1.77424									PMAIP1	7.93006849725332e-10	-1.56781				FAM210B	1.01783228966096e-38	-1.75759
					DGKG	2.40782033153185e-12	-1.98136			EIF4A3	6.84632460083934e-67	1.81579									PODN	4.52330450285401e-46	-1.72935				FAM219A	4.15523456029522e-203	1.64136
					DHRS2	4.82042238597825e-06	-2.75355			ELAPOR2	6.81093968187351e-16	2.21582									PPM1L	5.10961665485667e-06	-1.52303				FAM241B	4.82932711587742e-66	3.48912
					DHRS9	7.24218806299643e-06	-2.96754			ELL3	2.34893264132322e-06	2.0288									PRG4	1.99575042410992e-09	-3.20872				FAM43A	2.46512367901848e-26	-1.99628
					DHX58	1.84401091349141e-13	-1.974			ELMO1	2.93457558132119e-32	4.91789									PROX1	0.000343244	-1.76103	Proliferation, Migration			FAM83D	8.50062298534928e-25	-1.86517
					DISP2	3.03556492418058e-79	3.23293			ELOVL7	0.000158684	-2.13163									PTGDR2	1.06111971478625e-06	-2.80066	SMC Contractility			FAT2	1.21388747223854e-33	2.65412
					DKK1	1.46437045182736e-27	-2.19429			EMC1-AS1	5.44420157621191e-11	1.79584									PTGES	1.55296864666523e-167	-2.49137	SMC Contractility			FAXDC2	4.23454401001898e-18	-1.59277
					DKK2	2.43547543165007e-10	-1.53772			EMILIN2	9.89035218225491e-41	2.67083									PTPN5	4.95635353260301e-46	-3.12231				FBXL8	4.59406653971833e-18	-2.19646
					DLK2	4.30435530755468e-63	5.68707			EMP2	1.17759249584917e-39	2.14156									PTPRB	1.35922773760965e-95	1.50857	Migration			FBXO32	2.1452621881942e-161	-2.25877
					DLL4	1.06864000135407e-25	5.42187	Proliferation		EPB41L4B	7.54685694428705e-22	2.41827									PURPL	1.33343988533894e-36	-1.81054				FENDRR	6.13954362058073e-70	-2.54605
					DMBT1	8.26860783952832e-06	-2.37479			EPGN	9.52877984921849e-24	-2.91376									RAMACL	0.00113898	-2.24468				FERMT3	8.41570209040931e-23	1.80438	Proliferation
					DMBX1	7.8565924463402e-06	4.2679			EPHB6	1.55325313025553e-16	1.84633									RARRES2	1.57012374025707e-44	-2.14175				FGD4	1.68724031786859e-43	-1.64249	Rho/Rock Signaling
					DMPK	4.97804194195737e-56	2.04931			EPS15-AS1	0.00337181	1.79664									RASD2	5.45658367588205e-12	-5.22651				FGF7	6.38117572866409e-36	-1.60537	Migration
					DNAJC12	1.68450518890049e-131	3.85794			EPSTI1	0.000968176	-1.88043									RASL12	7.03109492576692e-14	-4.23555				FHDC1	2.77283992778963e-18	2.95555
					DNM1	5.3041265276727e-13	1.70495			ERBB4	1.25660222231779e-08	-3.65118	Proliferation								RASSF2	2.11771827952027e-52	-1.97079				FIBIN	4.79393429333278e-20	-2.60079
					DOCK3	9.52944344278703e-11	-1.55768			EREG	1.00972720372634e-16	-2.95686									RFPL4A	0.00160872	-1.86842				FKBP7	2.06741878902964e-44	-1.87267
					DOCK8	9.25632322798297e-15	2.13082			ERFL	1.57468379533607e-33	5.28229									RGCC	6.19189965335597e-87	-4.00036	Rho/Rock Signaling			FLACC1	1.06829877594972e-14	2.39271
					DOK3	3.8864864125717e-16	1.62527			ERO1B	2.58748741440519e-27	2.17438									RIPOR3	1.04486903712928e-40	-1.58535	Migration, Rho/Rock Signaling			FLNC	1.73014854702932e-158	2.00937	Proliferation, SMC Contractility
					DSEL-AS1	0.000536669	-1.62224			ESM1	2.92402156137325e-54	-2.35857	Migration								RIPOR3-AS1	8.57559662652839e-10	-3.81775				FLRT2	1.24394891218916e-68	-1.84861
					DTNA	1.18550066048777e-12	-1.85053			ESPN	0.000152361	2.88468									RMRP	4.34811846430032e-06	-1.9151				FMC1	9.96653974285278e-13	-1.52655
					DTX1	2.07767583096865e-16	2.23976			ESYT3	1.48747192536015e-08	1.5438									RNF150	5.3279299335761e-11	-2.00208				FOS	3.63476099341462e-40	2.27996	Migration
					DTX3L	2.7970608879366e-12	-1.6817			EVI2B	7.61151276772641e-12	-1.56968									RPL32P27	0.00165576	-2.16689				FOSB	2.54414323047808e-38	2.75983	Migration
					DTX4	1.17284552225302e-54	2.79609			EXPH5	8.84430317462356e-09	-5.18634									RPL7AP16	0.0196998	-1.7431				FOXM1	3.63242462080498e-28	-1.58796	Migration
					DUSP9	2.71690060102818e-08	5.10825			EYS	0.00366856	-1.96866									RPPH1	6.80998985032481e-07	-2.41903				FRAT2	6.38678673988029e-24	-2.0583
					DZIP1L	8.02251532510147e-74	2.03542			F11R	6.9723513072697e-25	1.71494									RRAD	1.24444338098308e-14	-2.04462				FSTL5	1.24551142170623e-17	9.11438
					E2F7	9.06569131406055e-28	-2.52425	Proliferation		F12	1.85655822704782e-06	1.55317									SAA1	6.85794784254293e-10	-1.66985				FZD2	7.87450555993411e-17	-1.53696
					EDN1	6.27619374173336e-21	-1.85068	Proliferation, SMC Contractility, Rho/Rock Signaling		F2RL3	6.18781772487998e-10	-2.10082									SAA2	1.04920467694517e-07	-2.16197				GALNT5	5.8455298343865e-53	-1.81099
					EEIG1	3.12079107557994e-22	1.50489			F5	0.0112847	-1.52244									SAXO1	5.91250562701629e-06	1.64306				GARIN5B	4.36027592402779e-13	5.95274
					EEIG2	3.75719397886541e-63	1.72276			FAM169A	0.00137088	2.07463									SAXO2	0.000687485	-1.52283				GAS2L3	2.18814688408701e-26	1.52035
					EFCC1	1.14090176005746e-08	6.84758			FAM174B	4.71967908505334e-20	3.36269									SCAT8	4.53417670446147e-05	-1.66013				GASK1B	1.3533386921237e-43	-1.70369
					EFHD1	6.86083450774968e-05	2.09772			FAM186B	3.31046247356659e-13	2.54812									SCN3B	0.00449982	-1.79915				GASK1B-AS1	3.75117350477744e-18	-1.7049
					EFNB1	5.38227418624907e-94	1.69999			FAM43B	1.44935185033133e-15	6.27766									SCUBE3	2.60254535652812e-18	-1.65838	Migration			GCM1	8.88588870839486e-20	6.51977
					EFR3B	1.70207776926211e-57	2.98289			FAM83F	1.26683540967129e-09	3.70136									SFN	3.58466437353793e-20	-6.35391	Proliferation			GCNA	1.16192166437682e-45	3.2536
					EHF	3.79407735976848e-35	-2.25105			FAM89A	5.55024542662981e-48	1.57052									SGCD	1.72077842521421e-12	-1.78951	Migration			GCNT2	2.75769422822628e-29	2.39232
					EID3	1.90074190551435e-14	1.76495			FBXO2	1.52676217824762e-11	2.12724									SGIP1	1.05936441939205e-95	-2.51132				GDF9	2.75232313988045e-11	2.53837	Proliferation
					EIF4A3	3.36013358924446e-28	1.8409			FBXO32	1.04454105580938e-20	-1.51724									SHROOM2	6.54991646853173e-05	-2.12493	Migration, Rho/Rock Signaling			GDPD3	6.87424088343404e-11	1.7253
					ELAPOR2	3.26934543521382e-15	2.18733			FBXO39	2.62053435416089e-05	-2.01465									SLC12A8	5.98745367493162e-63	1.66077				GGACT	3.20844932204308e-20	-1.64693
					ELF3	2.1880881784642e-06	-3.28677			FBXO41	2.1122044807155e-53	2.21706									SLC13A4	0.0188311	-1.64264				GINS4	2.43892488836502e-30	-1.73994
					ELFN1	4.42397254850331e-05	1.53765			FER1L6	3.80171713767e-27	-1.74418									SLC16A6	9.65713410705106e-42	-3.11424				GJA1	5.23830765273347e-58	-1.50758	Proliferation
					ELL3	1.65267271856097e-12	2.78183			FGD5	2.41559507148756e-35	2.66312									SLC17A7	2.86835784662063e-10	-4.47352				GOLGA6A	3.19636961994353e-12	5.7028
					ELMO1	3.07935680641984e-18	4.30734			FGFR4	1.14005438260734e-06	1.57815									SLC1A3	7.24879580150218e-12	-1.79641				GOLGA6B	5.09079921809945e-14	6.18049
					ELOVL7	0.00109431	-1.80042			FHDC1	0.000111427	1.67943									SLC2A4	0.000656975	-1.81369				GOLGA6C	2.60780264511958e-17	3.79765
					EMC1-AS1	1.36128495376841e-14	2.07597			FLRT3	1.15212613653377e-19	-1.54129									SLC38A4	4.46840629673929e-07	-1.5043				GPATCH1	1.46825333060841e-30	1.508
					EMILIN2	1.24378552012902e-46	2.86329			FMOD	3.90962271313479e-47	1.59763									SLC6A16	0.00135005	-1.9533				GPR75	1.09018998343716e-24	2.13829
					EMP2	1.51248446982099e-30	2.22787			FNDC5	4.09394804323602e-12	2.1608	Migration								SLC8A2	0.00249672	-1.86999				GPRC5B	1.95817021292239e-108	-2.32059
					ENPP4	2.24156865483842e-07	-1.79716			FOSB	4.7800118073263e-35	-1.94204	Proliferation								SMOC2	7.35133028252913e-06	-4.77876	Migration			GPT	1.0100885410526e-17	2.72534
					ENTPD1	0.00110143	1.51546			FOXA1	4.1259004722886e-06	-1.5317									SOX8	3.09478539080452e-08	-3.1807	Proliferation			GPX7	6.34518707058257e-36	-1.71221
					ENTPD8	1.32653492629061e-08	6.92928			FOXQ1	0.0335886	-1.52857	Proliferation								SPANXB1	0.00238659	-1.58037				GREM1-AS1	1.01720012400344e-12	-1.76212
					EPB41L4B	2.21926620526311e-12	2.20321			FRMD5	3.30667086263523e-41	-1.56485									SPMIP1	3.47650630272239e-10	-2.10082				GREM2	6.94653147824871e-20	-1.77304
					EPGN	5.94394073595896e-34	-3.90879			FRMPD3	1.41698133845189e-13	3.89259									SRL	0.000324808	-2.85445	SMC Contractility			GRIK5	4.12829127879323e-15	4.17777
					EPHB6	3.01293388547059e-15	1.72928			FRMPD4	1.40556829324941e-15	-1.85399									ST14	0.00249933	-2.7822	Migration			GRIN2A	1.34402468887339e-11	2.82063
					EPSTI1	6.87802455729807e-06	-1.93474			FSTL3	0	2.98177									SULT1B1	1.33430759930017e-210	2.87607				GUCA1B	9.75554789308178e-14	1.69424
					ERBB4	6.13173490981005e-07	-3.24502	Proliferation		FUT1	4.77295920746682e-07	-2.60958									SULT1E1	1.92482154714544e-54	3.45916				GZF1	9.53415966542873e-44	1.6998
					ERCC6L	1.73404800954252e-10	-1.62818			FYB1	2.32353448397872e-07	-1.80555									SYNPO2L	3.60340895507968e-34	2.62254				H2AC18	5.83335502027028e-48	1.81895
					EREG	6.98073739944554e-12	-3.69093			G0S2	2.90557883976638e-12	-2.63311									SYT12	0.000329208	-2.01087				H2AC8	5.46100028484342e-27	2.56333
					ERFL	1.78529159504818e-23	4.71479			GADD45B	8.85954173856508e-12	-2.19726									SYT7	7.38367136407878e-47	-2.37362				H2BC12	1.34611898539146e-113	2.44189
					ERO1B	1.48085337741195e-25	1.88102			GALNT16	1.29790884886551e-69	2.21278									SYTL2	2.48932401084456e-112	-1.76197				H2BC18	4.57818858824463e-22	2.31905
					ERVV-1	0.000416339	2.6274			GALNT18	3.42981276627793e-06	1.58461									SYTL5	1.7781999879362e-06	-2.51047				H2BC26	1.37571324769675e-54	2.71889
					ESM1	1.19500192304828e-14	-3.14725	Migration		GALR2	2.09123900052847e-06	1.63281									TAC3	1.18721865594837e-07	-2.03382				H2BC4	2.37629029400745e-134	2.84725
					ESYT1	4.22549863090861e-27	1.54285			GATA3	6.48297401615759e-12	-1.59332									TCHH	0.000347608	-1.53888				H2BC5	1.13072608139984e-100	2.14877
					ESYT3	2.19660349666732e-12	1.69157			GATM	5.79689904533098e-05	1.98975									TDO2	0.00071705	-2.21784				H2BC6	2.77051596435481e-11	1.82784
					EVA1C	7.37328607810041e-17	-1.58562			GBP5	3.24186794768065e-10	-3.00898									TENM2	5.3842019428499e-12	2.01796				H2BC8	1.28432824119321e-38	2.64532
					EVI2B	9.10517986502079e-09	-1.78199			GCAWKR	1.91153451482729e-05	-1.78817									TGFA	1.40915664158774e-09	2.04895	Migration, Proliferation			H2BP1	5.23588203608525e-59	2.50851
					EXPH5	2.11865233677301e-11	-4.35261			GCKR	1.24814798308013e-07	-2.31611									TIMP3	2.53235643559004e-252	1.88406				H4C8	5.87563615505132e-21	1.78653
					EYS	0.0047181	-2.0596			GCNT2	1.93288947195362e-06	-1.57865									TINAGL1	4.4174436713646e-13	-2.02554	Migration			HAND2-AS1	2.75861756814018e-34	-1.80417
					F11R	3.2835523268098e-23	1.8576			GDF10	0.000474906	2.28178									TMEM102	3.20527986603899e-08	-1.76222				HAS3	1.39933347980744e-14	-1.56808	Proliferation
					F2RL3	1.56015169703448e-15	-2.91148			GDF15	2.68354013624658e-09	-1.68517									TMEM119	1.74904300217158e-35	-3.90058				HCG11	8.77043930060381e-19	-1.56933
					FAM117A	1.15858313297787e-37	1.60712			GDPD5	2.12698581048809e-101	1.90943									TMEM171	2.57162554606994e-55	-1.53916				HCN2	1.34971369980623e-34	2.22658
					FAM157A	0.00289799	1.58979			GEMIN7-AS1	0.0122524	-1.51772									TMEM178B	2.88787326586078e-18	1.80411				HDAC9	6.98091890044618e-70	2.06692
					FAM169A	0.00165792	2.12692			GHR	2.79982985900812e-18	2.27048									TNC	6.57721741346105e-118	-1.72896	Migration			HELB	4.52186033915263e-25	1.59384
					FAM174B	3.18496495737761e-12	3.10711			GJA3	8.20864078201597e-19	2.57707									TNFSF15	2.85377007819087e-25	-3.34083				HHIP-AS1	1.77166612188528e-20	-1.68379
					FAM186B	3.74409506373448e-17	2.9254			GLDN	4.71231839205541e-16	-1.69799									TPPP	2.11089624528465e-09	-2.88995				HIC2	4.51456225492377e-49	1.9127
					FAM229A	1.78088963210949e-22	1.85093			GLIPR2	1.54866428543153e-120	2.62734									TRIM36	2.51456359821226e-10	-1.91503				HILPDA	1.27905283840752e-19	-1.51145
					FAM43B	3.40078362615385e-12	5.67497			GLS2	5.68411448945175e-12	3.4005									TRNP1	1.1003209011837e-183	-1.56262	Proliferation			HJURP	1.35651967555297e-18	-1.69926
					FAM83F	0.000263239	2.9804			GMIP	1.43420509034478e-157	1.85573									TSPAN11	8.89913026464556e-05	-1.78763	Migration			HMBOX1	3.03960495910931e-32	1.68346
					FAM89A	9.04646615783454e-27	1.54369			GNG7	0.00298357	-1.9374									TWIST1	6.55184005823326e-12	-2.16557	Proliferation, Rho/Rock Signaling			HMGCS1	7.29104258083563e-129	2.50203
					FAM95B1	0.00131651	2.94256			GPD1	5.77318364365699e-18	5.41338									TXK	2.71778148671694e-05	-1.91758	Proliferation			HOXC10	2.9315527427479e-16	4.26943
					FBLN1	1.04357907147904e-15	1.7523			GPR158	0.000189954	-1.72633									TXLNB	1.16782553679336e-14	-2.13175				HSD17B1-AS1	7.39878640177489e-26	-1.51584
					FBLN5	3.72850670939981e-27	1.87558			GPR162	1.24074998255725e-111	4.26991									UCA1	4.41664155261582e-09	-6.47661				HSPA1L	4.61663111228902e-41	2.36086
					FBXL22	0.00172871	2.15325			GPR37L1	0.00861104	-1.73557									UCN2	1.01121329492947e-08	-2.39145				HSPA6	6.76900193565084e-16	-2.39094
					FBXO2	1.56173274416945e-08	2.36084			GRB7	9.24823209608297e-06	2.71633									UGT1A1	0.00356001	1.65782				HTRA3	5.70675522335442e-36	-1.8057
					FBXO39	0.00139212	-1.51235			GRIN2A	0.000321356	-1.89225									USP2	0.0010232	-2.43091				ID1	8.73913636446573e-112	-2.2544	Proliferation
					FBXO41	4.56771835620229e-85	2.2409			GRIN2C	4.25321692848794e-08	3.50688									WNT7B	5.14801544348898e-41	-1.62071	Proliferation, Migration			ID3	2.97426624472413e-117	-2.36345
					FER1L6	5.10668897521628e-20	-1.79632			GRIP2	2.94049552666986e-10	1.80235									WNT9A	6.60383570393585e-21	-2.97722	Proliferation, Migration			IDH2	1.05782219708046e-49	-1.96598
					FGD5	2.02485677864111e-37	2.9026			GRM1	6.60310777196536e-10	-2.68059									XIRP1	1.05298925287047e-05	-1.78311				IER5L	1.92807830435035e-23	-2.11568
					FGF16	0.00485923	-1.61185			GRM2	5.73989351348254e-18	4.43255									XIRP2	5.02974845806128e-05	-2.70275				IFITM10	9.48185635648729e-135	4.30252
					FGF2	3.65350248078775e-46	-1.66388			GRPR	0.00878733	-1.58583									ZBTB7C	2.82213751713114e-05	-2.77076	Proliferation			IFRD1	1.89402223279603e-76	2.17182
					FGFR4	4.37578140655094e-12	2.14655			GSN	7.59533329483047e-158	2.04055									ZDHHC11B	0.000561727	-2.075				IGF2-AS	8.82888425636721e-13	4.5269
					FHDC1	1.32145450089106e-10	2.57764			GUCY1A2	3.41004302581516e-07	-1.81572	SMC Contractility								ZFP57	0.00116125	-2.2625				IGFBP3	4.81288438380552e-57	-1.59621	Migration
					FLRT3	5.48705924332521e-16	-1.96609			GXYLT2	1.88402622370356e-24	1.82599									ZNF114	0.000125501	-2.53579				IGSF10	3.4217956632236e-22	-2.56999
					FMNL3	2.61915186936641e-140	1.66599			GYPC	2.40199865208409e-34	1.52192									ZNF280D	0.0344611	-1.65695				IKZF5	7.32107747686959e-70	1.62374
					FMOD	4.34731420082834e-49	1.77642			H2AC11	7.97895536829643e-12	-1.8283									ZNF296	3.5416120874248e-05	-2.40283	Proliferation			IL11	2.64799240052974e-128	2.57988
					FNDC5	6.20025378433734e-13	2.7091	Migration		H2AC6	9.15464207931431e-06	-1.53546									ZNF521	6.35620589942847e-14	-1.75177	Proliferation			IL1RAPL1	1.15926273041707e-67	2.50356
					FOS	0.00845216	1.70073	Proliferation		H2BC18	7.38911037935833e-10	-3.10821															IL6	9.19573496010423e-67	-2.06849	Migration
					FPR1	9.44595437022998e-16	-1.66126			H2BC6	0.00792555	-1.51395															IMPA2	1.63924346191142e-12	-1.72057
					FRMD5	3.47633812341873e-34	-1.62208			H2BC8	7.03290495507568e-05	-1.71622															IMPDH1P10	1.48145300097912e-26	3.02439
					FRMPD3	3.73153057708362e-14	4.11371			H2BP1	3.81076574388644e-09	-1.56411															INAFM2	4.90362950361352e-34	-1.70891
					FRMPD4	3.67186710480072e-12	-1.83584			H3C4	1.17464437150593e-11	-3.36689															INPP5J	3.97636578764682e-12	2.02512
					FSTL3	8.47931357293181e-145	2.81635			H4C14	1.25074322682181e-11	-3.2311															IRAK3	1.34370155537715e-33	-1.83275
					FUT1	9.29556633719151e-09	-3.19598			H4C16	0.000376226	-2.27049															IRF2BPL	2.49356983802716e-38	-1.65877
					FYB1	1.16767363213102e-06	-2.15823			H4C8	4.16540276443665e-07	-1.72909															ISL2	8.18064520334204e-12	1.90314
					G0S2	1.30507224130014e-23	-2.98088			HAAO	9.05209363098645e-05	3.2764															ITCH	1.56015590179269e-39	1.54865
					GABRR2	1.30263595597779e-05	2.14231			HAPLN3	7.63097662152161e-275	5.56045															ITGA4	7.14574055330581e-27	-1.72268	Proliferation
					GADD45B	1.03515107341273e-08	-1.65527			HAS3	4.46828893196487e-28	-1.69179	Migration, Proliferation														ITGA7	1.88448711957276e-15	1.55791	Proliferation
					GALNT16	2.5407099941631e-26	2.47281			HBA1	2.63403183700051e-08	6.64665															ITGAM	1.46023282581428e-20	4.76373	Proliferation
					GAS2	0.0113151	-1.52346			HDAC9	0.00013087	-1.56144															ITGAX	7.50170015635204e-14	1.97889	Proliferation
					GASK1B	1.53000893372511e-31	1.73697			HERC2P5	0.0121395	-1.56144															ITGB8	1.58516613742733e-50	-2.33336	Proliferation
					GATM	0.00123929	1.78875			HERC6	0.000134583	-2.14028															KANK1	1.18874832909822e-37	-1.60115
					GBP5	6.51927286844863e-20	-3.29622			HES2	1.09988646494234e-51	5.86847	Proliferation														KBTBD7	1.8483750286986e-19	-1.55296
					GCAWKR	2.72420726209033e-07	-2.0968			HES4	2.21030107975853e-23	1.73072															KBTBD8	3.66947021096565e-12	1.71205
					GCKR	9.95887755954308e-07	-2.45078			HES7	2.06781530833016e-41	4.80383	Proliferation														KCNAB1	3.32532137457703e-48	-1.98414
					GCNT2	5.38313991532875e-08	-1.73377			HEYL	3.73383076740019e-15	7.02888															KCND1	7.63819998176742e-14	1.79048
					GDF15	0.000717882	-1.609			HIC1	1.62483512730895e-59	2.10559															KCNE5	5.33504888111381e-14	1.92755
					GDF9	2.22728712123455e-05	2.76536	Proliferation		HID1	4.54879178094074e-184	5.47018															KCNK10	8.08097129190243e-12	6.27185
					GDPD5	4.80835822108365e-25	1.65705			HIF1A-AS3	6.74617603154609e-10	-3.33224															KCTD5	1.06384307281709e-114	1.70617
					GHR	1.51203125630217e-16	2.32052			HIVEP3	3.09190478504986e-95	2.05979															KDM6A	1.64366119921219e-45	1.67452
					GIPR	4.47198592897201e-08	1.65454			HKDC1	2.55400545501435e-12	-3.52351															KDM6B	1.31707261254234e-25	1.51823
					GJA3	9.509100166534e-20	2.55796			HLA-F-AS1	4.16635625918682e-19	1.57473															KIAA0319	4.84619119775492e-52	4.31733	Migration
					GJA5	1.01740333540338e-07	-1.68813			HMOX1	1.09868073098987e-29	-1.76092															KIAA1755	7.26966045405792e-31	-2.08641
					GK	1.96798104640451e-14	-1.52171			HOGA1	0.000208195	-1.87947															KIF1A	1.04965294363421e-12	3.75586
					GLDN	3.40634939122245e-16	-2.26176			HORMAD1	8.97237126152567e-06	-3.10687															KIF1B	1.1750641269348e-147	1.50133
					GLIPR2	1.95469287313087e-78	2.71803			HOXB9	0.000106536	-2.47247															KIF20A	2.30166683260215e-25	-2.20949
					GLS2	6.03859900513629e-11	3.38541			HPCAL4	1.76255191076878e-05	5.13086															KIF5A	2.52746073886564e-18	2.04031
					GMIP	1.39153177150565e-104	1.91928			HPX	9.38849427408898e-50	3.73748															KIRREL2	3.38742622126643e-17	4.16703
					GMNC	0.00608352	-1.83846			HRCT1	3.13717442025704e-05	-1.56168															KIRREL3	1.70749763884514e-92	1.96883
					GPD1	3.10866106135998e-14	4.96246			HS3ST3B1	3.17839322581365e-36	1.96674															KLC3	5.62124859922549e-13	3.00228
					GPR162	2.38134359841974e-72	4.03932			HSD17B6	0.000284225	-1.76494															KLF11	9.50480504749904e-22	1.758	Migration
					GPR39	2.43346046114969e-13	-1.62629			HSPA6	2.26294729854268e-05	1.50019															KLF2	7.65757801785905e-111	1.62707	Migration
					GPR68	7.78685721745406e-13	-1.71113			HTR2B	1.65456243491867e-06	-3.12315															KLHDC2	2.26793699186997e-34	-1.58598
					GPR84	0.00581622	1.85651			HTRA3	2.07156502020688e-74	3.39945															KLHL22	1.38281994363037e-21	-1.53017
					GRB14	5.83874155508373e-14	-1.69481			IFFO2	3.48047536007019e-86	1.73389															KREMEN1	3.20481584015034e-33	-1.53056
					GRB7	0.000221021	2.44884			IFI44	0.000614524	-1.6874															KRT8P50	4.40358411875776e-34	5.24169
					GREM1-AS1	6.9310115907647e-16	-2.02265			IFI44L	4.54530030934707e-06	-3.16273															KRTAP5-AS1	1.28843552683644e-13	6.0024
					GRIN2A	3.84189665562765e-07	-3.71896			IFIH1	0.000113751	-2.10083															LBH	7.25126552434474e-47	-1.71712
					GRIN2C	1.03076182960029e-08	3.55924			IFIT1	0.00281633	-1.88629															LINC00520	1.27459664601924e-32	2.8298
					GRIP2	2.29588846298878e-06	1.7755			IFIT2	4.64722788401425e-07	-2.71185															LINC00622	2.0641965913108e-11	2.06202
					GRK5	4.8427364871055e-85	1.57628			IFIT3	0.0165118	-1.55355															LINC00842	5.19870700331599e-11	-1.94287
					GRM1	5.40061164806875e-08	-2.47838			IGDCC4	1.41916150202416e-09	1.5981															LINC00910	4.69143502024548e-33	2.17439
					GRM2	1.48343965285143e-16	4.46671			IGFBP1	3.32102798552376e-08	-1.90166															LINC00968	8.26830654832457e-16	-2.42109
					GSAP	2.80322250570632e-38	-1.71601			IGSF3	1.33456729301571e-05	1.55133															LINC01012	1.53738434544223e-12	3.12292
					GSDMB	5.17375846585185e-17	1.78973			IKZF2	3.60876299272386e-11	-1.94864															LINC01317	1.83970125352504e-51	3.15673
					GSN	4.79230362066615e-50	2.46174			IL17RD	6.68962968237583e-127	2.4707															LINC02035	1.05211905932001e-32	-2.08285
					GSTM4	5.12384709872421e-25	1.65606			IL1A	3.85016488442979e-41	-1.57041															LINC02104	2.9440860734211e-11	1.99449
					GSTO2	1.02653894182074e-36	-1.92623			IL1RAPL1	7.96961275586209e-22	-2.43322															LINC02154	1.90603861046681e-19	1.65751
					GXYLT2	2.75796841072806e-34	2.44272			IL1RL1	5.95839335740011e-07	-2.50939															LINC02547	2.59479906120698e-13	1.83372
					H2BC18	5.9958233743509e-05	-2.04132			IL20	2.12954879424289e-05	-2.50972															LINC02582	1.01658546886392e-11	-2.60466
					H2BC8	0.00643322	-1.62221			IL20RB	7.17623926140622e-09	-3.37793															LINC02688	2.58582414323699e-11	4.79302
					H3C4	1.59534335153874e-07	-2.76199			IL34	0.00144445	-1.70231															LINC02901	4.46212956019255e-11	2.95899
					H4C14	0.000107413	-2.35364			IL6	7.19692166173069e-52	-1.69238															LINC02915	1.88714094408568e-15	-1.75131
					H4C16	0.0163457	-1.54948			IMPA2	2.55694637470894e-57	2.1676															LINC02984	4.57932257925074e-19	-1.76348
					HAAO	6.13206198096484e-07	3.95329			IMPG2	1.65144603242889e-05	-2.02943															LINC03016	2.14225125918298e-18	3.30765
					HAPLN3	1.23239533200434e-236	5.59894			INHBE	1.30420047168838e-07	-3.67367															LMOD1	6.92902618235312e-15	-2.4928	SMC Contractility
					HAS1	1.62746397008162e-22	-1.89087			INKA1	1.61847453098068e-22	1.64828															LMTK2	2.0885500624301e-145	2.39839
					HAS2	1.39716583511661e-24	-2.6274			INKA2-AS1	1.06582364122545e-14	2.19723															LNX1	1.45015126845959e-18	-1.76156
					HAS3	8.6472273473544e-19	-1.78379	Migration, Proliferation		INMT	1.90024456387737e-38	5.71536															LOC100129215	3.74679819778607e-25	2.80034
					HBA1	5.53716883527694e-08	6.76591			IQGAP2	3.85098248786373e-15	1.55299															LOC100287430	1.45425563593836e-11	4.80973
					HCG23	0.00328848	-1.98316			IQSEC1	4.23188008732656e-57	1.81163															LOC101929130	9.65709010369628e-15	-2.80995
					HEPACAM	1.07803467824379e-05	4.38074			IRAG1	7.15534502264778e-19	1.90605															LOC101929691	5.10420070229393e-12	3.6916
					HERC6	6.57577777487873e-16	-2.27566			IRF7	0.000166771	-1.8046															LOC105369187	5.4207421858069e-29	2.20518
					HES2	1.07333841034741e-44	5.58208	Proliferation		IRS2	2.39263450288407e-22	-2.18805															LOC105372401	2.99944104301909e-228	3.57313
					HES7	5.5976407135175e-31	5.14888	Proliferation		ITGA2	1.7703669543871e-21	-1.5343	Migration														LOC105377294	3.65778228477656e-19	-2.06933
					HEYL	7.35736268654099e-14	7.02982			ITGA2B	0.0233722	1.60744															LOC107984203	5.759813908814e-14	5.25944
					HIC1	1.28512675825261e-50	2.19151			ITGA9	9.55759817466595e-06	4.54335															LOC124904611	2.01270424324914e-12	3.08147
					HID1	3.25622354303099e-156	5.35656			ITGB1BP2	1.52966904695669e-11	1.66099															LOC127814297	2.88437852637977e-67	2.4517
					HIF1A-AS3	2.99452296356717e-06	-3.10864			JAM2	9.50383828379524e-36	4.4344															LOX	1.80212276009314e-85	-1.82544	Proliferation
					HIVEP3	1.03757922480317e-106	1.84528			KALRN	2.22427281155783e-106	5.49319	Rho/Rock Signaling														LOXL4	3.31904083829758e-16	-1.68195	Proliferation
					HKDC1	1.27129474059597e-10	-4.1173			KAZALD1	4.38601357493918e-90	3.33695															LPP-AS2	6.05372063911538e-14	-1.50772
					HLA-F-AS1	6.27303731115806e-34	1.82746			KBTBD11	3.92919618037514e-13	2.2999															LRFN5	3.73945595021088e-41	3.27702
					HMGA2-AS1	0.034301	-1.81113			KCNG2	5.38495152029659e-06	3.27305															LRG1	9.05976945730946e-13	5.0831
					HOGA1	0.000167878	-2.01946			KCNJ2	8.32720906427124e-10	-1.64586															LRIF1	7.39273000980225e-62	1.9243
					HORMAD1	2.03301733857622e-05	-3.51401			KCNK6	8.43807447473924e-43	1.65694															LRIG1	1.27568649764771e-44	-1.64087
					HOXB9	0.0370608	-1.71091			KCNN3	5.0874719449936e-75	3.0564															LRP1B	1.57771942319515e-11	5.18642
					HPCAL4	2.54873581421118e-06	5.79988			KCNQ1OT1	4.37355465806806e-05	1.60949															LRRC37B	9.16937389764666e-31	1.72964
					HPX	1.13276167591288e-53	4.02589			KCNT2	5.72369719314443e-14	-3.62008															LRRC75B	1.11145211393776e-21	-1.51997
					HRAT17	3.00026727772813e-07	-2.13297			KCTD16	5.54336431522801e-32	-1.57975															LSG1	2.95991526457032e-75	1.75092
					HRCT1	4.74234505336093e-08	-2.29099			KDR	4.07691085117386e-45	-1.54778															LUM	3.44149674189288e-117	-2.3469	Proliferation, Migration
					HS3ST3B1	7.84489292791862e-26	1.85376			KIF1A	4.22316146909763e-05	2.36305															LURAP1L-AS1	1.28108584907339e-20	2.44268
					HSPA6	1.18288436107516e-06	1.97055			KIF21B	1.9275595888086e-09	1.56619															LYAR	1.65973390993203e-55	1.8405
					HTR1D	0.0248107	-1.60303			KIF26A	1.27937685466228e-09	3.08072															LYRM9	2.58022277662882e-15	-2.51106
					HTR2A	0.00557881	-1.57249			KIF9	3.11019674273192e-35	1.6267															MACROH2A2	2.56980838664077e-12	-2.06573
					HTR2B	0.0019903	-1.87614			KLC3	1.29064326243367e-10	2.95515															MAD2L1	2.35889599833757e-21	-1.55544
					HTRA3	7.42953425043557e-71	3.65562			KLF11	1.13138468572573e-23	-1.81617															MAFB	4.50459486671742e-20	-2.64627
					IFFO2	8.9838871271494e-82	1.77433			KLF5	8.13418753879743e-21	-1.67192	Proliferation														MAGEF1	4.19865909101574e-30	-1.57005
					IFI44	1.23244329440347e-21	-2.04215			KLHDC7B	4.51896966645986e-08	-5.85758															MAOA	3.41289929695342e-28	3.46051
					IFI44L	1.08026103387262e-14	-3.24368			KLHDC8B	0	3.18871															MAP1LC3B	9.28467251363633e-106	1.82922
					IFIH1	0.00108515	-1.53629			KLHL10	0.000117553	2.08561															MAP1LC3B2	2.06745510608022e-42	2.42385
					IFIT1	3.73365391757044e-05	-1.72436			KLHL23	8.60108445943692e-30	2.96949															MAP3K4-AS1	1.06335444116601e-27	-2.37944
					IFIT2	3.74895479998121e-07	-2.65393			KLHL38	0.00249172	-1.79071															MAP3K9	4.45405003918467e-18	3.42079	Migration
					IFITM1	2.33922529513075e-08	-1.56992			KNDC1	6.76488297050698e-24	1.58395															MAPK8IP1	6.17706495396678e-68	2.17367
					IGDCC4	4.5037323374151e-05	1.6781			KREMEN1	5.93183968929881e-117	1.62508															MARCKS	5.39162895087473e-49	-1.60886	Rho/Rock Signaling
					IGFBP1	1.10997046426188e-06	-2.19191			KRT34	1.25576660418276e-07	-2.55228															MARCKSL1	9.30624633930867e-85	-1.89124	Rho/Rock Signaling
					IGFBP2	0.0028464	1.6851			KRT8P36	7.67380015505495e-05	3.74689															MARVELD1	9.06046614596568e-45	-2.01651
					IGSF3	4.93207507624813e-05	1.8194			KRT8P46	0.00138109	-1.50203															MASP1	1.64650193342412e-35	-1.64953
					IKZF2	1.00210097612693e-08	-1.51948			KRTAP1-5	1.65051556793576e-12	-2.49468															MAST1	4.10148377004435e-18	3.38615
					IL11RA	1.04925591928269e-30	1.78773			KRTAP2-3	5.13999819843442e-07	-2.22269															MBNL1-AS1	4.3186959754309e-29	-1.9142
					IL17RD	1.80979360472792e-38	2.74351			LAG3	1.3910726938327e-14	5.22204															MBP	1.61034602628017e-38	-1.866
					IL1A	1.19925172356496e-16	-1.94033			LAMA3	1.12197498127387e-33	-1.56392															MCOLN1	4.46154211767634e-44	1.57511
					IL1B	7.02781793515043e-11	-1.87277			LAMA5	6.08481113499741e-63	1.73876	Migration														MCTP1	2.1692803599932e-49	2.54628
					IL1RAPL1	5.52331112672125e-19	-2.60791			LAMP3	1.582644887993e-11	-2.34472															MED12L	8.09436774685742e-16	3.04154
					IL1RL1	5.08990721904786e-07	-2.78229			LAPTM5	0.00643102	1.51666															MED26	9.95095051952943e-60	2.42543
					IL1RN	0.0002636	-2.0021			LCP1	1.19845570907059e-05	-2.22978															MED31	8.76036994929189e-54	1.62463
					IL20	8.77953585785069e-05	-2.56454			LDB1	2.96336619955072e-119	1.74065															MEIS1	2.80862275687876e-60	-2.24837
					IL20RB	3.51292965390524e-06	-2.69825			LFNG	2.36120008112508e-14	3.24375															MEOX1	1.251857908998e-11	-5.12309
					IL24	1.64869196548257e-05	-1.84046	Proliferation		LGI4	0.00020062	1.85098															MEST	1.95540366568684e-34	-2.27433
					IL33	1.00869670897994e-09	-1.70901			LIF	2.64279226587967e-61	-1.94643															MFAP4	1.71317448140536e-45	-1.76794
					IL6	1.17946763850773e-24	-2.07713			LIMS3	0.0232572	-2.87397															MGARP	2.27080312810495e-43	-2.14034
					IL6-AS1	0.00390475	-1.60617			LINC00161	4.97089609326101e-08	-2.5805															MICU1	9.20080842956661e-103	1.58335
					IMPA2	5.10016377002031e-25	2.35726			LINC00174	7.40065477706904e-08	-1.51333															MIR1915HG	1.30013329266907e-11	-2.24347
					INHBE	0.000977693	-2.4391			LINC00243	7.88394412079776e-07	-3.03416															MIR210HG	3.51760890882054e-31	-2.85332
					INKA2	1.51949697548202e-15	1.71117			LINC00299	8.71060002260976e-06	-1.76082															MIR3142HG	3.05598466200175e-18	-1.59586
					INKA2-AS1	2.0768595243912e-16	2.56764			LINC00520	1.02838516382402e-05	-2.1387															MIR497HG	8.45320428707674e-42	2.25992
					INMT	3.67341142341005e-19	7.09705			LINC00536	0.00024069	-2.2053															MIR9-1HG	3.84025913070505e-14	3.09212
					INSC	5.03114300942165e-06	-2.09281			LINC00571	6.95036637721884e-20	1.67381															MKNK1	9.2250346298849e-100	1.66829
					IQGAP2	9.20889418704339e-20	1.82947			LINC00973	1.5233924366936e-32	-2.07009															MLYCD	4.62315385958663e-19	-1.71199
					IQSEC1	4.09331956083164e-43	1.68101			LINC01111	1.84245071245446e-12	-1.87715															MMP11	1.50698406339755e-13	-2.34464	Proliferation
					IRAG1	3.6074196948064e-13	2.56106			LINC01133	9.66633233340023e-18	-2.10108															MMP25	9.69867666441144e-18	2.86574	Migration, Proliferation
					IRF7	3.10758013370649e-05	-1.69297			LINC01235	1.13280853509886e-19	-1.7045															MN1	4.40805762088957e-38	-2.02112
					IRS2	5.0457662491925e-15	-1.86689			LINC01291	2.7775528456803e-18	-2.63419															MRC1	6.96842614962442e-54	5.00432	Migration
					ISG15	2.40677238905143e-11	-1.75894			LINC01315	1.33188273199522e-26	4.04843															MSC	1.94694417780665e-53	-2.00973
					ITGA2	5.00409243057279e-13	-1.92333	Migration		LINC01614	2.86698139072665e-23	2.22458															MT1E	5.83218323715161e-52	-1.82278
					ITGA7	1.42458986812371e-15	1.81866	Migration		LINC01948	0.00325679	2.27556															MTF1	2.33628848736075e-79	1.52583
					ITGB1BP2	5.40336751501348e-10	2.06383			LINC02057	2.09151115467381e-32	-1.58714															MTMR9LP	1.75662550026191e-13	-1.69576
					JAM2	1.6576370664689e-34	4.2041			LINC02547	0.000358566	-1.56777															MTUS1	3.88814771183547e-22	-1.81231
					KALRN	3.88769810966073e-90	5.28648	Rho/Rock Signaling		LINC02742	5.01683605717317e-05	-1.86419															MYBPC1	9.66476947249905e-12	7.54396
					KANK2	5.10165339863534e-44	1.50479			LINC02783	0.00234612	-1.8097															MYBPC2	5.82040477229022e-12	7.91924
					KANK3	3.67082793208868e-08	2.19331			LINC02809	0.00024757	1.79012															MYH1	7.73193629100446e-11	4.2648
					KAZALD1	7.03612344914187e-65	3.37591			LLGL2	6.63982025978371e-55	4.83809															MYH10	6.59341319308005e-38	-1.54008	SMC Contractility
					KBTBD11	1.23028299852242e-20	2.62296			LMX1B	1.25131231280938e-08	4.28775															MYH14	4.75309676716596e-76	3.69986	SMC Contractility
					KCNG2	1.09430984521432e-07	4.1167			LNCAROD	0.000523295	-3.43039															MYH15	1.61667792337864e-15	1.5856	SMC Contractility
					KCNJ2	9.01476835660512e-12	-1.9229			LOC100131496	0.0014428	-1.62795															MYH2	6.71334798592827e-13	3.64032	SMC Contractility
					KCNK2	3.24271078678155e-18	-1.53223			LOC100287808	0.00171362	1.6312															MYH3	6.15133654220133e-22	2.30625	SMC Contractility
					KCNK6	2.63007676360908e-36	1.67263			LOC100506207	7.4529046914105e-07	-1.88787															MYH4	3.71781122495182e-11	5.20427	SMC Contractility
					KCNN3	1.86269513313038e-40	3.58063			LOC100506474	0.00253632	-1.61937															MYH8	1.19665995136047e-17	4.20434	SMC Contractility
					KCNQ1OT1	7.17459941210718e-26	1.92007			LOC101927888	0.00364537	-1.69037															MYO1A	5.26433884146841e-12	5.73795
					KCNT2	4.07092360745349e-07	-2.53511			LOC101929200	0.0146226	-1.59098															MYOCD	4.28011322444182e-16	-1.88888	SMC Contractility, Rho/Rock Signaling
					KCTD8	8.27333338034665e-09	-1.73162			LOC102724934	1.59006119005751e-07	-3.77442															MYPN	7.65174297965445e-13	1.87538
					KDR	4.38148167610525e-52	-1.90628			LOC105370203	4.65596554610609e-09	1.96884															NAP1L2	8.66787382290646e-44	1.74973
					KIF1A	9.31724509787527e-07	2.73015			LOC105372188	0.00106643	-1.90615															NAT8L	4.01163442579755e-16	1.97156
					KIF26A	1.39713473113758e-07	3.1957			LOC105375170	0.00459983	-1.55957															NAXD-AS1	4.77712360364617e-26	-2.28684
					KLC3	1.16171510954962e-05	2.63295			LOC124903002	4.12075852654137e-07	-1.94804															NCAN	3.29784891877056e-22	4.55152
					KLF5	4.53778173740919e-19	-1.68758	Proliferation		LOC124904411	1.39731287915292e-10	-3.63457															NEB	8.60558904271938e-19	4.81842	SMC Contractility
					KLHDC7B	4.01984029553695e-13	-5.52474			LOC124907763	0.000281382	1.64421															NEDD4L	7.4116822825686e-52	3.43706
					KLHDC8B	2.74194043531831e-217	3.25057			LOC730101	8.95687745141126e-152	3.42525															NEFM	1.81417176756408e-30	2.98149
					KLHL10	2.93531950864095e-06	2.50304			LONRF2	1.41916150202416e-09	1.58067															NHLH1	2.7245593981866e-29	3.07134
					KLHL23	5.26734879330576e-18	3.18386			LPAR2	1.32798693717703e-18	1.94489															NKAPL	4.06037930288233e-14	1.54741
					KLHL38	0.00203641	-1.66533			LRRC15	2.62080879273126e-72	2.54744															NKD2	2.17530751491885e-21	-2.4054
					KNDC1	2.83499535942135e-32	1.71067			LRRC19	8.6227164588055e-07	-4.13884															NKRF	1.20886217673303e-93	1.91633
					KREMEN1	7.66689621791804e-44	1.87575			LRRC32	5.704792167324e-56	1.60532															NME7	5.75198668450029e-74	1.70825
					KRT15	5.06597797515105e-07	-1.87032			LRRC39	7.12290582809776e-05	-2.30301															NNMT	2.34765589062699e-51	-1.88575
					KRT19	3.79966331186885e-07	-1.63758			LRRC71	7.32088678920442e-09	1.96175															NOP58	6.75913297918429e-43	1.58033
					KRT34	5.8037230855677e-09	-3.56054			LRRN4	1.11278089083934e-21	1.74728															NPC1L1	1.17440257902037e-17	3.65403
					KRT80	1.08571941460845e-06	-1.58957			LRRN4CL	1.96177529263808e-31	2.81633															NPIPB6	5.77618836578048e-25	3.05296
					KRT81	0.00158978	-1.51511			LSMEM2	2.13148122470477e-08	3.23573															NPR3	3.4993757208512e-27	-2.35119
					KRT8P36	1.79820973771955e-06	4.54996			LUCAT1	3.75727027815574e-28	-2.16227															NREP	2.1138811904432e-100	-3.53856	Proliferation
					KRTAP1-5	1.46071581535037e-11	-2.43747			LUM	3.38926543404294e-94	2.50902	Proliferation, Migration														NSG2	9.4651403518269e-14	3.78918
					KRTAP2-3	4.49440874547668e-09	-3.43265			LURAP1L-AS1	2.95618110521241e-06	-1.76501															NTN4	1.81196562010662e-130	-2.16495
					LAG3	1.34160299733191e-15	5.36794			LUZP2	1.31015378801028e-06	-2.78755															NUDT18	4.96718136228651e-21	-1.89106
					LAMA5	7.71200014021294e-49	2.13631	Migration		LYPD5	8.46805190932058e-05	2.02426															NUP210L	8.5266956519265e-11	4.26868
					LAMP3	4.017625805424e-05	-1.83879			LYPLAL1-DT	8.70135765483753e-24	-1.87222															NXF1	6.11106824482485e-48	1.92208
					LAPTM5	0.00309861	1.7698			MAB21L3	6.57837829094727e-06	-2.80663															NXN	4.54066110377603e-28	-1.87451
					LCP1	1.26339769448366e-06	-2.90226			MACC1	1.46553153551147e-09	-2.7173															OBSCN	2.04348543606271e-38	1.753	SMC Contractility
					LDB1	2.34431404505568e-104	1.87271			MAGOH-DT	0.00167533	-1.8647															OBSL1	3.98198341905053e-37	-1.60006	SMC Contractility
					LEKR1	0.00269334	-1.77359			MAN1C1	4.71085073515396e-21	2.23285															OLFM2	1.98213178262786e-49	3.30142
					LETM2	1.00524871506125e-14	-1.62725			MAP1LC3C	2.89513636321817e-06	4.77024															ONECUT2	3.09781643482686e-25	3.43207
					LFNG	9.61957425690407e-11	3.01516			MAP3K14	1.3676482870442e-20	1.76056															OSCAR	2.09945936943432e-21	-1.55159
					LIF	1.07393148006204e-21	-2.43167			MAP3K21	0.00710495	1.54556															OSER1	2.0522769599085e-119	2.57266
					LIF-AS2	0.00258469	-1.67159			MARCHF10	0.00128034	-1.54641															OSER1-DT	1.27568649764771e-44	2.63868
					LIMK2	1.40190400172436e-85	1.7842	Rho/Rock Signaling		MCHR1	0.000522506	2.50738															OSR1	4.92919468173457e-11	-1.63454
					LIMS3	0.00984924	-3.04794			MCOLN3	1.98403259792584e-07	2.79136															OTOGL	1.53981718993711e-11	2.54836
					LINC00161	3.37046632468944e-10	-3.58384			MCTP2	0.0156446	-1.50239															OVGP1	4.60640034998958e-12	2.04978
					LINC00222	0.00245149	-1.7297			MFAP4	7.28032207687194e-47	2.46595															P2RY2	1.02707843533414e-19	-3.14592
					LINC00243	0.000649382	-2.38502			MGAM	0.00552914	-1.61714															PALM3	4.25809664443877e-24	3.53109
					LINC00299	4.71659957575385e-07	-1.90145			MGAT5	2.07276143749938e-44	1.70253															PAQR8	9.46506061367444e-39	-2.08292
					LINC00520	1.16474423222389e-06	-2.72783			MGC12916	4.98458935043649e-14	1.70204															PBLD	8.03302143334081e-27	-1.65826
					LINC00571	5.30082430495083e-28	1.72355			MGC16275	2.35338597539243e-05	1.86729															PBX1	2.23438746171378e-34	-2.02271
					LINC00973	5.98703820883907e-23	-2.75539			MIAT	7.89522138210193e-71	4.72686															PCAT6	1.95351570963703e-19	-2.03512
					LINC01111	1.14113091704913e-11	-1.97014			MICALL2	7.6216509010281e-59	1.61393															PCDH10	1.8739596979551e-90	2.58033
					LINC01133	1.8395962957158e-20	-2.14432			MIR381HG	1.94799882563611e-24	1.68621															PCDH18	9.58906274289364e-38	-2.25452
					LINC01235	2.08576265787723e-16	-2.07523			MIR670HG	0.0438308	1.83426															PCLAF	2.71993057424579e-16	-2.12076
					LINC01291	8.33361391783106e-14	-2.36166			MISP3	6.76879299772408e-05	1.69037															PCLO	7.84742874096658e-18	3.54479
					LINC01315	1.30567686985086e-26	4.21895			MKNK2	3.15065186839837e-53	1.96697															PCSK6	4.46585934915181e-13	-2.27946
					LINC01483	6.84302455225952e-14	-2.00636			MMP25	3.91247454647124e-11	2.07836	Migration, Proliferation														PDE4B	1.18250920877237e-58	-1.7807
					LINC01537	0.000488788	-1.83024			MOSPD3	2.28168418506886e-73	1.67822															PDE5A	1.96553566892858e-34	-1.56765
					LINC01614	1.49485440179649e-06	1.71144			MRGPRF-AS1	1.62256555785557e-10	2.04788															PDE7B	2.10105703525881e-38	-1.62455
					LINC02029	0.00571614	-1.59992			MRGPRX3	1.97632912269191e-06	-2.98461															PDGFRB	2.49725108356329e-28	-1.64647	Proliferation, Migration
					LINC02057	1.28869198250202e-36	-2.1223			MSR1	7.86236811069955e-05	-1.82644															PDGFRL	2.20499885069897e-60	-2.45521
					LINC02290	4.46556083805316e-10	-2.58016			MSRB1	5.07448865479212e-72	1.7477															PDLIM1	1.70547230099776e-87	-1.86304
					LINC02535	1.06762590111768e-07	-1.81175			MUC19	0.000595634	2.49004															PDZK1	2.8271278904579e-11	2.08076
					LINC02547	2.35295934517128e-08	-3.52477			MX1	0.000182436	-3.16565															PDZRN3	6.37545180686316e-42	-1.73738	Proliferation
					LINC02554	4.57026281429734e-06	5.4411			MX2	1.02848147310823e-07	-4.34856															PER1	1.620896767191e-27	1.66444
					LINC02669	0.0020041	-2.09193			MXD3	5.7086265854213e-19	1.58528															PHF1	5.04960562278872e-129	1.91553
					LINC02725	0.0194556	-1.52416			MYCL	7.59926229321248e-21	2.00364	Proliferation														PHF13	1.08795881767918e-81	1.69062
					LINC02742	9.01633274201476e-06	-2.39409			MYH8	4.91286356343195e-06	-3.48227	SMC Contractility														PIEZO2	1.34253742229584e-60	-1.82555
					LINC02755	2.28955388178986e-19	-1.62437			MYO16	2.10877646489849e-06	-1.6372															PIGZ	7.85932249484624e-16	-2.03046
					LINC02762	3.30850739849674e-11	-1.68746			MYO7A	1.57129798766741e-30	3.99634															PIK3R2	6.46171993861692e-25	-1.53749
					LINC02783	0.00269482	-2.06231			MYOC	3.29556689064641e-06	5.46831															PIM1	2.43308299934116e-60	-1.98577	Migration
					LINC02798	1.71275542928536e-05	1.66521			MYPN	1.78076879743164e-11	-2.56546															PIMREG	2.42323938546952e-16	-2.50339	Migration
					LINC02809	0.000641779	1.78408			MYZAP	6.28016407360096e-18	-2.04105	SMC Contractility														PITHD1	4.27088937215502e-85	1.58234
					LINC02984	2.84238328154774e-15	-1.52488			N4BP3	1.73744782032135e-35	3.44968															PKDCC	5.01023137807276e-49	-2.45123
					LIPH	0.000206349	-2.19088			NAMPT	1.00447983472196e-25	-1.52795	Proliferation														PKLR	2.13099141802823e-11	6.24686
					LLGL2	1.93147702252837e-39	4.53603			NAMPTP1	1.89491711398598e-14	-1.63336															PKNOX2	3.01115729626336e-54	-2.75679
					LMOD1	5.03553556909987e-12	2.62795	SMC Contractility		NAV3	5.25675230904332e-31	-1.81732															PLD1	4.64645931206267e-50	-1.74704
					LMX1B	0.000644674	3.40751			NCF2	6.54541717481638e-06	-2.01141	Migration														PLPP2	5.84500255365681e-72	2.24141
					LNCAROD	0.00125065	-3.00842			NCKAP1L	0.00304117	-2.28317															PLPP6	3.35558278937885e-27	-1.87917
					LNC-LBCS	0.000917796	-2.10157			NEDD9	7.14278035547695e-16	-2.03024	Migration, Rho/Rock Signaling														PLPP7	9.76511154877454e-14	-1.83706
					LOC100240735	3.06639201737085e-11	1.55274			NEK10	1.83315365557042e-13	-1.9064															PLSCR4	1.98384092483031e-46	-1.8115
					LOC100506474	0.00551007	-1.56267			NES	1.55443074905245e-24	1.86939															PNP	4.03901791529046e-46	1.60257
					LOC101927888	0.000901625	-2.12708			NEURL1B	2.40289432319448e-09	2.12796															PODN	2.49828691102501e-40	-1.87149
					LOC101928965	0.0372483	1.61958			NHERF1	2.16625671733307e-176	2.54404															POGLUT3	1.88149153530534e-29	-1.50581
					LOC102724843	0.0461239	1.82065			NHERF2	0	2.5003															PPFIA4	6.83700582556702e-32	-2.18618
					LOC102724934	1.52286080877684e-06	-3.14958			NIBAN1	6.80207762287253e-32	-2.08725															PPM1L	8.32075963194794e-22	1.8673
					LOC105369187	4.36394385349504e-08	-1.8407			NIM1K	3.34597360421927e-07	-2.1488															PPP1R15A	7.00679637750383e-17	1.65082
					LOC105370203	1.41370244612886e-07	1.89095			NINJ1	2.06833295499492e-44	1.64792															PPP1R1C	2.85114085723884e-13	2.60974
					LOC105372188	1.19470298373663e-05	-3.0349			NLRP10	6.06226231673825e-16	-2.57558															PPP2R2C	3.64127576457204e-14	3.78327
					LOC105375170	0.000603517	-2.07504			NLRP14	0.000264532	-1.96741															PRC1-AS1	7.53143794521501e-12	3.28506
					LOC124900217	4.18984291182902e-14	-1.73293			NMRAL2P	9.3313149506176e-11	-3.1533															PROX1	7.87717572732271e-25	2.72724	Proliferation, Migration
					LOC124901321	2.25425361609567e-05	-2.07306			NOD1	2.86987348528793e-96	2.0042															PRPH2	2.53555750497753e-16	-1.58458
					LOC124903002	9.74814751464156e-07	-1.86845			NPHP3-AS1	0.00510891	1.60083															PRR16	5.59068323271946e-13	-1.50642
					LOC124904411	7.95593318431235e-09	-3.72438			NPIPB7	0.00728755	1.65924															PRRX2	2.18533645663908e-54	-1.57285
					LOC124906016	0.000312243	-1.80564			NPPB	1.64655924760783e-08	-1.61697															PRX	2.79569262592298e-36	2.2237
					LOC124907763	0.00124698	1.67138			NPTXR	1.79840303565012e-179	4.43214															PSMB9	4.81887833138291e-16	-1.80177
					LOC285638	8.97617242536037e-07	2.0717			NR1D1	2.25553194234204e-18	-2.82111															PSMC4	5.09002080522658e-142	2.01084
					LOC644909	0.00578591	-1.5815			NR3C2	7.24422982938145e-46	-2.81989															PTAFR	1.44741943383891e-55	4.17989
					LOC730101	8.54792327030038e-117	2.79351			NRARP	3.7929623379279e-26	2.77261															PTGES	8.65727656969049e-116	-2.66258
					LOX	1.29315842214604e-36	1.56224	Migration		NRG1	5.13296198371913e-41	-2.57013															PTGFR	7.2406084634153e-28	-1.62643
					LOXL2-AS1	4.15419529530879e-08	-1.72673			NRXN1	1.20248300346741e-05	-4.55788															PTGIR	2.48466201871193e-70	-1.91741
					LPAL2	5.00554381119356e-05	-1.72839			NRXN3	8.95844917873738e-08	-1.61039															PTGIS	1.09144573795459e-53	-3.38552
					LPAR2	1.99996403174304e-30	2.32999			NTN1	2.39564104906015e-26	3.15815															PTPN5	1.89792867482384e-15	-1.53129
					LRP4	1.22574950119837e-27	1.75994			NUAK2	2.32293587944211e-17	-1.70289															PTPRH	3.65546342156046e-31	2.18577
					LRRC15	1.08467067714815e-92	2.65435			NXPH3	2.70044883910988e-63	4.01886															PTPRQ	2.0571382242116e-12	1.83746
					LRRC19	1.39556263278768e-05	-3.15648			NXPH4	2.12595958192151e-138	2.65318															PYGM	4.9696360506186e-16	2.6925
					LRRC32	3.23832877253342e-49	1.8268			OAS1	0.0014031	-2.94989															PYGO2	4.92492631809581e-143	2.58171
					LRRC39	0.0100314	-1.57332			OAS2	2.78590298356204e-06	-2.54179															RAB42	4.61503073152799e-16	-2.20327
					LRRC71	5.42302856142974e-09	2.09679			OAS3	0.00401919	-1.53618															RAB7B	1.83319531012843e-13	-1.50105
					LRRN4	5.5214349622952e-15	1.51445			OASL	2.87386273175713e-06	-2.94781															RADX	1.45773479469547e-27	1.8103
					LRRN4CL	9.73820327098098e-37	3.32466			OLAH	6.10947340572582e-13	-5.03779															RAP1GAP2	9.06327379074116e-30	2.70495
					LSMEM2	1.48523391098103e-05	2.99501			OLR1	5.26213450371653e-07	-1.82007															RASD2	1.63721980695202e-15	2.20664
					LUCAT1	8.41223169130064e-24	-2.44975			OMG	1.97006674479619e-19	4.44285															RASSF2	1.38945393895042e-50	-2.42214
					LUM	3.78556884789184e-105	2.90694	Proliferation, Migration		ONECUT2	0.0292223	1.50542															RBM11	3.02616043529119e-51	4.69047
					LURAP1L-AS1	1.73305524964766e-05	-1.69179			OSBPL5	8.79653298883521e-120	1.56491															RBM15	6.1300020474338e-69	2.51152
					LUZP2	2.94694763688851e-05	-2.64613			OSGIN1	5.61439036740414e-06	-1.86077															RBM48	6.78930464279996e-36	1.58146
					LYPD5	0.000198605	2.07398			OSTN	4.19742480238464e-12	-2.82304															RDH10	4.56295323181667e-28	-1.54998
					LYPLAL1-DT	7.10857999768824e-24	-2.18224			OTOGL	0.000115256	-1.71106															RECK	2.70796195882959e-33	-1.51572	Proliferation
					LZTR1	5.45659119107709e-78	1.52352			OTULINL	7.1784445329312e-21	2.98522															RELN	6.59048637256411e-23	1.80915	Proliferation
					MAB21L3	0.0119553	-1.52035			OXCT2	0.00219441	1.91528															RFPL3S	5.98206835113515e-20	3.62104
					MACC1	3.25724574876895e-05	-2.3486			OXTR	8.98934354327431e-20	-2.11734															RFPL4A	5.70914237960451e-65	3.63278
					MAN1C1	2.03187948321923e-65	3.56638			P2RX1	3.97961971186083e-07	-1.66905															RGCC	3.52573704044758e-50	-2.85431	Proliferation
					MAP3K14	5.8090294737308e-20	1.99262			P2RX5	2.37904179169678e-53	2.93589															RGS18	7.49315274813407e-19	3.1302
					MARCHF10	0.00125903	-1.85313			PALD1	3.35062837040424e-05	1.9745															RHOBTB1	4.80933895449051e-46	-2.00983	Proliferation, Rho/Rock Signaling
					MCHR1	0.00177493	2.49412			PAPPA2	2.98346697652269e-20	-3.31919															RINL	7.82021596707138e-13	1.75828
					MCTP2	0.00475833	-2.06881			PARD6G-AS1	3.46559944863251e-23	1.90761															RIPK4	1.32384122013484e-13	3.07639
					MEDAG	1.79461912038459e-13	-1.51443			PARP12	2.77408406323828e-05	-1.66289															RIPOR3	2.17152153689343e-53	-2.1223	Rho/Rock Signaling
					MEOX1	0.0284636	2.93116			PATL2	0.000565614	-1.96323															RLF	4.67470715474929e-60	1.74952
					MERTK	0.00192705	1.54366			PAX8	1.92582160503257e-05	-1.93715															RNASEK-C17orf49	1.31135856392207e-16	2.14079
					MFAP4	1.74945308456032e-14	3.12504			PCDH1	5.66162555800729e-16	-2.2301															RNF103-CHMP3	7.44797285717237e-12	3.41487
					MGAT5	8.86436791106302e-58	1.65147			PCDH17	0.00107726	-1.77818															RNF144A	7.21500892603705e-26	-1.73352
					MGC16275	4.98026339484256e-08	2.62201			PCDH9	1.02695803384315e-15	-1.61803															RNF150	1.92678497820555e-19	-4.44277
					MIAT	1.70213182062354e-11	4.90972			PCK2	1.77182700741667e-07	-2.11654															RNF152	2.39630644381053e-36	-1.72294
					MICALL2	6.38872752027801e-59	1.69757			PCLO	0.0023774	-2.11605															ROM1	2.2036035244687e-12	1.60647
					MICB	5.37901072416838e-25	1.50602			PCSK6	3.05516839337214e-15	2.19575															RPL32P27	4.20819056290027e-51	3.73756
					MIGA2	1.41969931398709e-35	1.54315			PDC	4.83190919420265e-07	-1.61608															RPL39L	4.37936487324146e-13	-1.64066
					MIR137HG	2.29259703385954e-19	-1.66265			PDE1A	4.59457940292827e-05	-1.53621															RPLP0P2	3.42029061718073e-15	2.96517
					MIR3142HG	4.62858344950719e-05	-1.50372			PDE1B	2.37247446754976e-17	9.15292	SMC Contractility														RPS6KA2	5.45053639846264e-49	-1.67306
					MIR381HG	9.10857769648247e-47	1.83829			PDE1C	3.46283199307827e-07	-2.3017															RRAGC-DT	3.29045913975031e-22	1.57632
					MIR646HG	1.05748859320585e-21	1.596			PDE2A	2.95256921239742e-157	3.87042															RSPH10B	6.53645392450383e-11	3.95074
					MISP3	6.39933197923485e-05	1.89626			PDE3B	0.00205904	1.68765															RSPH10B2	2.03078353716245e-14	4.09001
					MKNK2	6.09673338350792e-24	2.14777			PDE6A	0.00123316	-2.0329															RTL10	2.4972051586237e-31	-1.62434
					MMP25	8.76632406584403e-09	1.96081	Migration, Proliferation		PDE7B-AS1	1.32190635107794e-12	-4.11429															RTN3	6.06739591618401e-191	2.02658
					MOSPD3	4.02292299751592e-30	1.58307			PDGFRB	6.51190603976697e-93	2.73563	Proliferation, Migration														RUNDC3B	2.17558590259858e-17	3.15875
					MPP4	9.68213861643019e-25	-1.57428			PDLIM3	5.3090332816891e-53	1.751															RUNX2	1.10674198556695e-35	-1.64838
					MRAS	2.14952228048939e-52	1.53994	Rho/Rock Signaling		PDZD7	3.69512378615222e-44	3.6588															RYR1	2.27789053448379e-36	5.13186
					MRGPRF-AS1	5.00446705146508e-08	1.8776			PEX5L	1.83968115341206e-05	-2.15185															RYR2	2.23692571597082e-11	3.99664
					MRGPRX3	0.000425065	-1.87787			PGBD5	1.31149012961217e-48	2.94985															SAA1	1.29303473800194e-14	-2.4532
					MSR1	0.000159516	-1.62347			PGF	3.49897301001852e-187	2.29736															SAA2	2.42869757595544e-12	-2.72898
					MSRB1	2.75918185767161e-23	1.69445			PHACTR1	1.36670542978768e-40	1.52641															SAFB2	1.12775570958246e-87	1.7513
					MTMR7	0.00150933	-2.00868			PHETA1	6.10403437799057e-128	1.8891															SAP30BP	1.0904089870807e-70	1.50287
					MUC19	5.39975155751004e-05	2.57919			PHLDA1	1.27434174898553e-70	-1.52049															SBNO1	1.24352436919359e-87	1.90148
					MX1	1.88599903725755e-11	-3.33218			PIANP	3.95779284192476e-29	2.05129															SCAMP1-AS1	1.55397441026121e-12	-1.60873
					MX2	7.68818881292693e-17	-4.54735			PIK3C2B	1.41697609172603e-21	1.55842															SCAND1	2.70387633497751e-36	-1.60823
					MYCL	5.26545855908574e-30	2.42645	Proliferation		PIK3R6	1.43035215444532e-08	1.97013	Proliferation														SCML1	1.87476130154234e-49	1.69954
					MYEOV	0.000466351	-1.74118			PITX3	6.25245527967085e-194	6.34936															SCML2	5.24187114152511e-13	2.11261
					MYH14	0.0095127	1.76838	SMC Contractility		PLAC1	0.00352742	-1.81165															SDC2	1.47382366354625e-51	-1.60086	Proliferation
					MYH8	3.27432953000583e-06	-3.36522	SMC Contractility		PLCG1-AS1	6.44270866443517e-05	1.82033															SDCBP	1.14983589355233e-71	1.56009	Proliferation
					MYO16	9.20499985799034e-08	-2.13557			PLD6	3.19209297920617e-15	-2.4301															SDHAF1	1.24064519933248e-22	-1.87015
					MYO7A	6.87470324237092e-18	3.74882			PLEK	0.0163471	1.70527															SELPLG	1.13624948298546e-50	2.20955
					MYOC	3.26873792124586e-06	5.50747	SMC Contractility		PLEKHF1	3.85191107646094e-16	1.79144															SEMA3B	8.69586269867092e-36	2.02623	Proliferation
					MYPN	4.56619612388546e-12	-2.47812			PLEKHG3	2.80246778829202e-145	2.61794															SEMA5A	3.43616525629706e-76	-2.25305	Proliferation
					MYZAP	1.73266055568986e-23	-2.37563	SMC Contractility		PLEKHG4B	0.00836475	-1.66198	Rho/Rock Signaling														SERPINB2	3.16757209959386e-25	2.27394	Proliferation
					N4BP2L1	6.14165740654426e-05	1.71249			PNPLA3	5.1571982925235e-16	1.8003															SERPINF2	7.09286583037321e-16	3.58889
					N4BP3	3.34122510337065e-33	3.53623			POU3F1	7.15477925703563e-05	2.60908															SFT2D3	4.83599194193167e-16	-1.73721
					NABP1	2.52967163253084e-46	-1.83586			PPARGC1B	1.98043912548169e-08	2.48922															SGCD	2.21496320104904e-12	-1.98829
					NAMPT	9.70577458460242e-25	-1.77451	Proliferation		PPM1K-DT	3.04021575905181e-07	2.44803															SGK1	1.49613884709153e-67	-1.9719
					NAMPTP1	2.35304680776322e-11	-1.78297			PPP1R3C	4.72265790743106e-23	-2.0316															SH3PXD2A	8.16039193840412e-52	-1.51354	Proliferation, Rho/Rock Signaling
					NAV3	5.23297474741581e-29	-2.05764			PRELP	2.33530910837128e-78	5.23315															SHC3	1.56324670165268e-27	-1.59525
					NCF2	1.00131583587712e-09	-3.23834	Migration		PRKCD	5.33202283615272e-99	1.57334															SHISA3	3.62551546524171e-22	-2.88055
					NCKAP1L	0.00172706	-2.47589	Rho/Rock Signaling		PRKG2	8.9314945158089e-06	-2.15234															SHISAL1	1.04247342758756e-35	-2.70555
					NCKAP5-AS2	2.55323919515887e-06	-1.73197			PROM1	3.31398273804743e-08	4.53465															SHROOM3	8.77518044988961e-44	-2.31855
					NEDD9	9.3984516906092e-12	-1.81233	Migration, Rho/Rock Signaling		PRR5	3.24273763891235e-104	2.5919															SIRLNT	2.95777112951993e-17	3.10962
					NEK10	3.63830330816893e-08	-1.70018			PRRT1	2.45012164428783e-06	1.61907															SIX1	1.55353536985856e-18	-1.52512
					NES	1.28431137987147e-22	1.9509			PRRT4	1.26948567350666e-19	6.66627															SLC17A7	1.17608833496538e-25	2.71707
					NEURL1B	1.60079795832811e-06	2.18886			PSAT1	8.89554095632551e-11	-2.33587															SLC17A8	3.8642021801039e-19	6.58129
					NEXN-AS1	2.69489381970464e-09	-1.60618			PTCH1	3.87015032406356e-31	1.93499															SLC22A1	2.94653823460716e-18	2.78378
					NHERF1	3.33893590844898e-34	2.4059			PTDSS1	4.97786438257652e-71	2.15006															SLC22A23	1.59595266516594e-65	-1.5324
					NHERF2	1.84547232511075e-152	2.51681			PTGDR2	2.41505285635715e-30	3.71013															SLC22A25	5.2380574967466e-15	6.25034
					NIBAN1	1.52227159548288e-26	-2.10071			PTGES	3.44927124571988e-123	2.97329															SLC25A44	1.21241256798255e-85	1.80727
					NINJ1	6.3766079847903e-35	1.65682			PTGS2	2.38905272914751e-47	-1.72969															SLC2A1	1.06502627131753e-16	-1.86673
					NLGN1	1.37781448952125e-23	-1.92312			PTK7	2.33815154505891e-129	1.7281															SLC2A10	1.44195192229677e-30	-1.85801
					NLRP10	3.3613300390818e-21	-3.83892			PTMS	1.8423084031631e-50	1.67214															SLC2A14	2.14357121817883e-56	3.25072
					NLRP14	0.000556624	-1.82097			PTPN22	1.86241784496502e-18	-1.66548															SLC2A3	4.64722364404878e-97	2.48925
					NMRAL2P	8.85875808631727e-21	-3.46951			PTPN7	6.22668756031899e-08	6.54973															SLC39A12	3.0242700891318e-12	5.75345
					NOD1	2.9856496477398e-42	2.15791			PTPRC	4.02613507204334e-06	-3.58902	Migration														SLC44A1	4.49522871125226e-32	-1.56782
					NPPB	2.47740322691328e-12	-1.80132			PTPRE	7.80889867627046e-67	2.56548															SLC4A8	1.03305299525052e-15	1.50119
					NPTXR	1.72804179142343e-152	4.40611			PTPRH	2.23202653061734e-07	-1.73337															SLC5A11	4.46399197311926e-48	5.02402
					NR1D1	7.23432075986125e-20	-2.33178			PTPRQ	5.69782685183885e-13	-2.66769															SLC6A13	2.96953765959015e-13	3.28723
					NR3C2	3.19097538012588e-48	-3.02235			PTPRR	9.23330047050617e-11	-1.74153															SLC7A2	4.3832439785636e-46	-2.14801
					NRARP	3.04574417002932e-27	2.96819			PTPRU	4.6702495780633e-54	2.30846															SLC7A8	4.84812904708291e-15	-1.6117
					NRG1	8.2576524675169e-26	-2.89017			PTPRZ1	4.79201823953587e-08	-2.83141	Migration														SLC8A2	9.17164901148726e-35	3.71488
					NRXN1	4.10259049292435e-05	-3.46449			PXYLP1	2.87811130947739e-39	1.58343															SLC9A1	1.3200109624793e-88	1.77336
					NRXN3	9.2633376970261e-08	-1.6794			RAB11FIP4	2.98109402533253e-10	1.81278	Rho/Rock Signaling														SLC9A3-OT1	1.17505717466015e-17	-2.14615
					NTF4	1.10037814621357e-06	5.97187			RAB33A	0.000668605	-1.76321	Rho/Rock Signaling														SMG1P6	1.21098964674757e-16	1.92909
					NTN1	6.39496595363008e-30	3.30517			RAB37	1.87109311543352e-08	6.51407															SMIM14	1.12777843522658e-38	-1.50392
					NTNG1	0.000479851	-1.87084			RAB39B	1.21236732547956e-10	-3.37836	Rho/Rock Signaling														SMIM24	3.5113469664607e-21	4.53392
					NXPH3	2.21048632825239e-64	4.91231			RAET1E	2.05975656517144e-43	3.00437															SMIM41	7.77141787967809e-11	7.64201
					NXPH4	3.687000606625e-26	1.99697			RAMP2	2.02423612948669e-16	2.89633															SMIM43	3.78012459327823e-14	-2.70659
					OAS1	1.28204698137428e-12	-3.25612			RAMP2-AS1	1.33530092059737e-10	3.34411															SMOC2	6.64423055463323e-18	2.81199
					OAS2	6.71383997486001e-25	-2.5907			RARA	1.5472517117513e-67	1.64749															SNAI2	3.63031231861874e-53	-2.15665	Proliferation
					OASL	3.98155786393533e-07	-3.37351			RASGRP1	1.32466160915075e-20	3.32331															SNCB	4.31222793538037e-16	2.18382
					OGN	3.25344012660691e-07	2.58624			RASL12	2.10430646593538e-13	2.59424															SNHG18	1.97524111584446e-22	-1.67209
					OLAH	9.45721864078090e-11	-5.50102			RASSF5	3.42056195267767e-178	4.21571															SNHG32	1.58532079035986e-27	1.62148
					OLR1	0.000190424	-1.55795			RBM20	0.000714031	2.04974															SNIP1	1.14368493928257e-84	1.92259
					OMG	7.97305095771875e-27	5.11729			RBP1	2.54280923538902e-92	2.97234															SNTB1	6.69794477937885e-20	-1.6647
					ONECUT2	0.0104301	1.7087			RBP5	6.00253531268093e-06	2.82724															SNX16	2.95334406454631e-66	1.8397
					OSBPL5	1.28194147015365e-81	1.6225			RDUR	8.4949154964428e-06	-1.63918															SOX4	4.80343383790714e-117	-2.34607	Proliferation
					OSGIN1	1.08571941460845e-06	-2.11383			RELN	3.91096330639093e-13	-1.9017	Migration														SOX6	4.7577539961289e-13	3.42799
					OSTN	8.13274469193664e-12	-3.00418			RELT	3.12567323693307e-78	2.18587															SPACDR	2.89081319644971e-31	2.61056
					OTULINL	1.95841055676161e-11	2.90299			RENBP	0.000194352	-1.69256															SPANXB1	1.53155303623626e-26	2.57892
					OXTR	4.9833546577176e-26	-2.47276			REPS2	0.00132643	1.85376															SPDL1	2.68399200658888e-46	-1.57814
					P2RX1	8.65008587239982e-06	-2.40711			RGCC	9.08788738498879e-66	2.90741	Proliferation														SPDYA	7.87234998264546e-11	3.10266
					P2RX5	4.23164401054568e-24	2.46386			RGMB-AS1	1.47345832614843e-111	4.81493															SPDYE3	6.47528389899967e-11	3.10555
					PAK6	4.70455051568182e-07	2.05254			RGS18	0.0132342	-1.66126															SPINT1	4.12804430406312e-46	2.23744
					PALD1	0.00526889	1.80893			RHOV	1.28497744009016e-26	5.93975	Rho/Rock Signaling														SPMIP1	7.65353792186744e-18	1.71916
					PAPPA2	6.16007182063896e-12	-2.94767			RIGI	2.78207682406413e-06	-1.8297															SPMIP4	1.02661718764365e-19	2.0273
					PAQR9	0.000290931	-2.0332			RIMS1	6.16727300807197e-05	-2.32191															SPRED3	1.66421728063856e-31	1.62675
					PARD6G	7.38968833104679e-17	1.58094			RIMS2	0.0102644	-1.512															SPRY1	1.42808052174553e-18	-1.71456
					PARD6G-AS1	1.9923621666341e-18	1.77369			RIPOR3-AS1	7.00844163410335e-15	4.67633															SRRM5	1.20932493938148e-11	3.32867
					PARP12	1.48146224080669e-13	-1.7237			RNF112	2.92572019194248e-32	2.09629															SRRT	1.03439389737257e-84	1.88275
					PARP15	7.83284500106781e-05	1.5306			RNF39	5.66001326499922e-16	8.57549															SSPN	6.47164370039042e-25	-2.06624
					PAX8	1.17470359806752e-06	-3.05973			RNF43	4.58910935455287e-12	-2.67444															ST3GAL5	2.17336304952201e-64	-1.70076
					PCDH1	1.08272218912119e-18	-2.64015			ROR2	9.36367876383194e-24	2.06025															ST8SIA5	2.12603839621927e-32	4.96598
					PCDH12	2.00315481763588e-13	-1.54348			RP1	2.62834276795035e-07	-2.21579															STAB1	6.42691527797517e-17	4.73374
					PCDH17	0.00151863	-1.85477			RRN3P2	1.74764335655519e-09	-1.55228															STEAP2	1.20544037259872e-39	-1.95069
					PCDH9	1.23301796866996e-20	-2.10178			RSAD2	4.42963898232845e-08	-4.10955															STK4	5.73128398512909e-77	1.69901
					PCK2	0.000330039	-1.69161			RSPO3	7.01438105822549e-05	-1.85183															STK40	6.07700737032677e-95	1.89398
					PCLO	0.0268736	-1.61969			RTL9	7.52303194128696e-15	-2.60807															STX3	2.55958261707112e-38	1.64816
					PCSK6	1.92950354048536e-07	3.35285			RXFP1	0.000572518	-1.85501															SULF1	2.38703736837704e-83	-1.94802
					PDC	3.48734460538909e-08	-2.01542			S100P	1.41476632556211e-07	-6.38194															SUPT6H	2.73742679844311e-87	1.51344
					PDE1B	8.48707985938636e-13	8.12339	SMC Contractility		SAMD11	1.00633374364636e-21	2.35456															SYNE4	6.60513273926424e-13	2.72899
					PDE1C	2.89866150335911e-07	-2.68976			SAMD5	5.58950294941589e-05	2.85573															SYNJ1	8.69764508060645e-147	2.07685
					PDE2A	4.61660210685544e-37	2.67455			SAMD9	2.48424298594855e-10	-2.13331															SYNM	1.06581481055762e-25	-1.68073
					PDE3B	4.18596083539562e-05	2.07566			SCARA5	9.46539271867153e-05	-1.50955															SYNPO2	5.58166942486595e-83	-2.99868
					PDE7B-AS1	1.40541348846273e-10	-3.7519			SCARB1	2.59104911927352e-123	1.68648															SYT5	2.31171232475008e-15	3.22586
					PDE9A	0.011427	1.77005			SCN4B	9.81442452112281e-14	4.56877															TAC1	8.16301442668461e-12	2.50948
					PDGFRB	1.75036963852282e-75	3.15585	Proliferation, Migration		SCN5A	1.35739982020714e-14	1.94458															TAF3	6.04010903578154e-49	1.52141
					PDGFRL	0.00225215	2.06042			SCN9A	1.67828897255741e-49	-1.96014															TAF4B	2.88827065363853e-36	1.89421
					PDK4	1.25612894057458e-08	-1.6463	Proliferation		SCRG1	5.97970494859803e-10	-3.87675															TAF7L	9.15622703700029e-13	2.15318
					PDLIM3	2.13450512905465e-49	1.8797			SCUBE3	1.80549605938931e-11	1.5705															TAGLN3	1.97739367966604e-84	2.87651	SMC Contractility
					PDZD7	6.07693313352931e-35	3.64792			SEC14L6	2.70044883910988e-63	7.73591															TBX5-AS1	4.56388076435247e-14	-2.08073
					PEX5L	0.000174627	-1.97032			SEMA3B	7.26723199498106e-34	2.32313															TCAP	6.28608032755232e-17	3.14381
					PGBD5	6.26800434529069e-25	2.5028			SEMA6B	1.21707958453519e-06	1.82271	Migration														TCF21	3.03568849518179e-43	-1.81554
					PGF	1.61068586717308e-45	2.18852			SEMA6C	6.0958492181135e-134	3.53892	Migration														TEAD4	5.55200914354356e-89	2.17964
					PHACTR1	9.45132316372103e-48	1.67024			SEPTIN3	1.14394249706952e-06	3.71766															TENT5B	3.04839659258476e-19	2.31407
					PHETA1	2.23638494773971e-26	1.84498			SEPTIN6	5.41443060847285e-78	1.55046															TENT5C	2.5456561920307e-36	3.44117
					PHLDA1	2.45342750576754e-25	-1.97803			SERPINA3	2.11919322305664e-07	-2.18931															TEX13C	2.70099121893301e-13	7.64492
					PIANP	5.31497846773002e-26	1.93398			SERPINA5	0.00840368	1.68087															TEX14	2.35515950880854e-11	3.65828
					PID1	3.27943590668756e-38	-1.63917			SGCG	3.75107026490736e-16	-4.67008	SMC Contractility														TEX19	9.08359221564761e-22	5.84985
					PIK3C2B	4.33247661373102e-15	2.34171			SH3BGR	2.38254255187798e-13	-2.46836															TG	1.12185593017883e-52	3.33311
					PIM2	1.8847786740639e-11	1.52227	Proliferation		SH3BP1	1.27434174898553e-70	2.55595	Rho/Rock Signaling														TGFB2	8.68451659419533e-113	-2.11032	Proliferation
					PITX3	9.1734119459702e-139	6.55999			SH3BP5	4.66812264115847e-149	2.25679															TGFBR1	1.16729548448143e-48	-1.70565	Proliferation
					PLAT	1.57571035843181e-11	-1.53488			SH3GL3	0.0115485	2.01226															THBS1	6.17192880922436e-52	-2.01878	Proliferation
					PLAU	3.93246012251749e-17	-1.53214	Migration		SH3RF2	5.22570508240529e-09	-1.64817															THSD7A	5.75728309542071e-11	2.39524
					PLCG1-AS1	5.81275214855387e-05	2.10589			SHANK1	1.65139364051026e-55	1.68023															TINAGL1	3.40761506749672e-23	1.74988	Proliferation
					PLD6	1.11807005909373e-10	-2.189			SHF	1.00759335242875e-131	4.24531															TINCR	5.60896585415118e-41	3.64993
					PLEKHF1	6.17051378334265e-21	2.21037			SHISA2	3.19675176525482e-08	-2.09936															TK1	4.83832676331778e-39	-2.04374	Migration
					PLEKHG3	1.16518023618668e-80	2.5029	Rho/Rock Signaling		SHOC1	4.24411218280879e-08	-3.92691															TK2	1.91471190580435e-35	-1.53858
					PLEKHG4B	9.77594169205264e-06	-2.54427			SHPK	9.52234443676502e-70	1.80259															TMC5	6.67103893546449e-11	2.38307
					PLK3	1.45748784942189e-13	1.64227			SHROOM3	5.10701437296577e-36	1.58333															TMED7-TICAM2	4.01623807965037e-63	1.95647
					POU3F1	4.62029840690241e-06	2.84839			SIPA1	2.38249057825068e-64	1.52886															TMEM108	3.58632647084783e-16	4.74282
					PPFIA3	2.41110077066635e-29	1.5458			SLAMF8	9.45722907058682e-70	6.67726															TMEM119	9.5173361183223e-32	-2.40633
					PPM1K-DT	5.19439254531939e-09	2.68827			SLC22A15	1.08021947693762e-09	-1.81011															TMEM129	6.6592361934771e-30	-1.81372
					PRDM6	4.44075584032717e-09	1.68965			SLC23A3	1.8075327447532e-06	1.89311															TMEM187	3.94737394502697e-17	-2.13935
					PRELP	3.34514907381773e-47	5.81814			SLC26A4	2.22432073505743e-08	1.76308															TMEM200B	3.20858125131704e-34	-2.10015
					PRKCD	9.92248816213849e-31	1.62953			SLC26A8	5.44838020585755e-05	-3.21398															TMEM236	2.00304210956585e-46	4.15035
					PRKG2	0.000685088	-2.575	SMC Contractility		SLC29A3	1.02997762650594e-27	1.56039															TMEM47	2.7003682247165e-41	-1.61844
					PRLR	5.64032446678987e-05	-1.91235			SLC2A4	4.42935687954497e-43	4.79616															TMTC4	5.35815477760736e-40	-1.87351
					PRR5	1.32011616612958e-92	2.77322			SLC39A13-AS1	3.30128663610841e-20	1.66668															TNFAIP6	1.2440082516051e-84	-2.02514	Proliferation
					PRRT1	4.88131932997344e-05	1.8496			SLC44A5	1.43599136664648e-06	-2.43468															TNFAIP8L3	6.55635919408785e-56	-1.94283
					PRRT3-AS1	0.0147728	-1.52256			SLC4A11	1.28443151707004e-49	2.99228															TNFRSF10A	1.30920252629613e-70	1.698
					PRRT4	8.20959321582561e-19	6.67499			SLC4A4	1.08795974580218e-23	-1.57415															TNFRSF10D	6.40683371990282e-11	1.84574
					PRUNE1	4.50660614454456e-30	1.54984			SLC51B	6.78897546469958e-05	2.27231															TNFRSF11B	1.69242024564052e-142	-2.54632
					PRXL2A	8.32831860480052e-06	1.54261			SLC6A17	3.67801389314834e-19	2.09265															TNR	9.52130952640922e-12	2.80124
					PSAT1	7.56413970328162e-05	-1.63374			SLC6A7	1.82871083695499e-10	3.92302															TNS3	1.79177081566045e-43	-1.96417	Proliferation
					PTCH1	1.49126537770825e-52	2.20549			SLC6A9	3.03732118335319e-08	-2.5638															TNXB	1.06191733724282e-92	3.48933
					PTDSS1	8.62691281557974e-59	2.10604			SLC7A11	1.59152320163818e-30	-2.19344															TP53	2.12046938019952e-70	-1.65253	Migration
					PTGDR2	5.57016565572417e-26	4.16459			SLC7A11-AS1	0.000483773	-1.59852															TPM1	1.37262558577065e-37	-1.5514	SMC Contractility
					PTGER1	5.50636111262737e-13	-2.23864			SLC7A8	1.67960410232605e-73	2.38534															TPM3P9	1.72273774556889e-13	2.64972
					PTGER2	3.40421069836335e-05	-1.52945			SLC8A2	0.00657345	1.80577															TRABD2A	1.87831484627592e-40	-1.93406
					PTGES	7.71969852021523e-111	3.30539			SLC8A3	7.56684474164287e-10	4.72891															TRAPPC14	1.27735092275225e-121	1.77514
					PTGS2	1.79461912038459e-13	-1.75697			SLC8B1	1.83430956984637e-34	1.52253															TRIB2	1.40268674282582e-31	-1.96074
					PTK7	9.35604184230381e-76	2.26127			SLCO2B1	1.21200370522529e-26	2.86478															TRIM72	4.21037940724148e-23	4.8925
					PTMS	9.36452082786566e-51	1.99205			SLCO4A1	0.00110227	1.51755															TRIP10	1.50887168477119e-86	1.553	Rho/Rock Signaling
					PTPN22	2.20250413571953e-23	-2.04281			SMARCD2	3.88347393264911e-156	1.70771															TRPA1	3.54131880781106e-54	-2.03018
					PTPN7	4.93458766180176e-10	7.70238			SMCO4	6.71490126002794e-48	2.28218															TRPM6	2.97921885010421e-21	4.63885
					PTPRC	1.10793442158955e-06	-4.30038	Migration		SMIM34	1.20321886748558e-07	-3.49149															TSGA10	7.39568463793731e-14	1.68584
					PTPRE	4.44513193819406e-29	2.12556			SNX21	1.16716040392356e-185	1.67334															TSHZ1	7.69801935826828e-27	-1.65634
					PTPRH	5.10016280106036e-07	-1.77983			SOBP	4.20078333562615e-72	1.61894															TSKU	9.32002256820271e-36	-1.52729
					PTPRQ	0.000487224	-1.77028			SORL1	2.98346057158296e-05	-1.68823															TSPYL4	7.41861219524608e-56	-1.50963
					PTPRR	2.17268027189608e-10	-1.96752			SOX5	6.85915599397811e-07	-3.92384															TTC1	2.36778973238785e-84	2.00683
					PTPRU	7.58607237049569e-40	2.09292			SOX8	4.82009952279174e-27	3.91907	Proliferation														TTLL1	3.15903504791996e-13	-1.75746
					PTPRZ1	1.91928033174966e-07	-2.74237	Migration		SP140	7.27117190908254e-14	-2.2302															TTN	1.94957682936953e-63	3.35139	SMC Contractility
					PURPL	2.040408081505e-13	1.52409			SP6	0.000393351	-2.0121															TTYH3	4.14643825529544e-53	-1.56512
					PXYLP1	1.41991655134633e-57	2.04			SPATA31G1	0.000140042	-3.47639															TUBB4A	6.2852742684175e-41	7.26085
					RAB11FIP4	0.000446406	1.66869	Rho/Rock Signaling		SPATA4	0.000364816	-1.86217															TUFT1	2.52620731708432e-24	1.53126
					RAB27B	4.53040487242081e-09	-1.56596			SPECC1	2.59408260452303e-42	2.67756															TWIST1	1.47649013138121e-18	2.51107
					RAB33A	0.000467313	-1.87254	Rho/Rock Signaling		SPINT1	0	6.02735															TXLNG	6.7721450094438e-84	2.13914
					RAB37	7.16196168923978e-06	5.57159			SPMIP1	3.47739040327735e-11	2.53727															TYMS	6.40100151333415e-73	-1.61318	Migration
					RAB38	2.71315848258454e-10	-1.83399			SPON2	6.84632460083934e-67	2.3413															TYW1B	7.99575026724228e-25	2.07381
					RAB39B	2.7398823339722e-12	-3.69392	Rho/Rock Signaling		SPRY2	1.97574553906327e-52	-1.67802															UBR3	2.66104963595091e-106	1.74065
					RAB42	1.08237057456859e-24	1.77256			SPX	2.28869775502576e-12	-4.97155															UCKL1-AS1	3.25594892871568e-21	3.65053
					RAET1E	6.08091385888396e-09	1.62683			SRSF12	1.17687184116086e-05	2.50706															ULBP2	8.14213816692108e-116	1.83363
					RALA	8.91814482235133e-125	-1.50365			SSTR2	8.42247034610536e-27	6.80542															UNC5D	7.08453708617718e-18	4.8827
					RALGDS	1.15780223236555e-44	1.73517			SSTR3	6.14218258445926e-10	3.54128															USH2A	1.85703729642958e-22	4.32702
					RAMP2	5.93706869552469e-09	2.52577			ST18	1.59934356482811e-06	-2.66457															USP15	3.18297971169143e-63	1.64502
					RAMP2-AS1	3.36057890977975e-08	3.16245			ST3GAL4	6.22219584139522e-134	1.75572															USP32	1.87244363306149e-107	1.67486
					RARA	1.48131948241701e-57	1.75128			ST3GAL5	1.66619389512772e-157	2.95449															VAT1L	6.91303506948084e-35	-1.66651
					RASGRF2	7.84530017676285e-23	-1.51802			ST6GALNAC2	0.00153142	-1.55497															VCAM1	5.35551295491035e-47	-1.75782	Proliferation
					RASGRF2-AS1	0.00682445	-1.97858			STARD10	2.57304866058187e-63	2.28653															VLDLR	4.45652794263691e-37	-1.53216	Proliferation
					RASGRP1	1.79044032085158e-22	3.68636			STARD8	1.24697494159864e-35	1.65608															VMAC	3.57514162593813e-11	-2.38367
					RASL11B	0.00229875	1.89514			STC2	8.43221167547185e-33	-1.80238															VPS37B	7.97134445034184e-64	1.96452
					RASL12	6.74657915775146e-23	3.07715			STK32A	7.02882880813212e-06	-1.79188															WDR17	9.90257164907758e-36	4.14597
					RASSF2	1.02519727804162e-16	1.70389			STOX2	3.93019514893739e-07	-1.95211															WFDC21P	3.1104335828225e-12	-3.10456
					RASSF5	3.93318971489611e-75	4.10545			STX11	5.06610838596676e-05	1.83207															WIPI1	6.17909059714864e-32	-1.50055
					RBM20	0.000413464	2.35344			STX5-DT	0.00024751	2.27808															WNT2B	1.80292171716291e-39	2.02088
					RBM44	0.000479386	1.80577			STYK1	2.78626683325153e-12	-1.99903															WNT5A	2.93066368583553e-36	-2.94606	Proliferation
					RBP1	3.03381952521964e-33	3.86015			SUCNR1	3.01181895541351e-07	-2.43012															YY1AP1	1.45333444217263e-38	1.53014	Migration
					RBP5	1.95248931804153e-08	3.33416			SULF2	2.0347282861308e-103	3.22309															ZBTB49	2.97425989096786e-20	1.7063
					RDUR	1.238824171313e-06	-2.00838			SULT1E1	2.70903937179995e-09	-1.79354															ZCWPW1	2.34324662390818e-12	1.85603
					RELN	2.15864857739379e-12	-1.76682	Migration		SUPT20HL1	2.6910572194138e-05	-1.77657															ZDHHC11	6.81858015260667e-30	2.64964
					RELT	2.36985136407869e-30	2.16576			SYNE3	7.95525328272769e-39	2.33886															ZFAND2A	3.67591574880423e-14	1.87342
					RENBP	0.0101669	-1.52514			TAC1	1.21028271130337e-05	-2.98052															ZFHX2	3.90366010443057e-22	1.70177
					REPS2	0.000334586	2.07698			TAC3	3.68252008237946e-13	3.23093															ZFP37	2.19789335674678e-19	2.19094
					RGCC	1.16177516234982e-26	3.03024	Proliferation		TACC2	2.27435809737822e-37	1.61751															ZFP57	1.34879227144932e-13	2.33513
					RGMB-AS1	3.11654591498091e-38	4.82372			TAMALIN	1.65291293539774e-223	2.69448	SMC Contractility														ZKSCAN5	8.94984712814219e-47	1.72548
					RGS18	0.0107017	-1.67328			TARS3	4.01658933792749e-83	1.92213															ZNF14	1.93745920197841e-34	1.52099
					RGS4	1.09434010378944e-29	-2.30155			TC2N	8.08511925640474e-05	2.22563															ZNF185	5.20373024493264e-86	2.14837
					RGS7	0.00267155	-1.69371	Rho/Rock Signaling		TCF3	0	5.62															ZNF20	9.53302965097908e-20	1.51257
					RHOB	5.7629257853089e-16	1.54304	Rho/Rock Signaling		TCIM	3.1604715809063e-08	-1.96113															ZNF211	9.07845287795063e-51	1.75639
					RHOV	3.54941281950379e-14	4.69239	Rho/Rock Signaling		TDO2	1.13234643425069e-11	2.53605															ZNF222	5.63670200975594e-99	2.15269
					RIGI	3.19419926751708e-13	-1.88756			TEAD4	2.12976602947101e-64	1.67805															ZNF274	4.6527451369889e-55	1.57632
					RIMS1	3.29517642270716e-06	-2.83772			TENM2	2.04583275381847e-10	-1.95908															ZNF28	1.10243377560824e-122	2.23948
					RIPK2	1.12980147352092e-23	-1.81949			TEX2	1.34807429420797e-55	1.66144															ZNF280A	2.32647506424041e-35	2.01483
					RIPOR3-AS1	4.00759021996033e-12	4.13093			TFEB	5.82364013976603e-39	2.69712															ZNF34	6.9436394913289e-18	1.90562
					RND3	1.40555661955375e-27	-1.60581	Rho/Rock Signaling		TFEC	3.16122446106607e-07	-2.14469	Proliferation														ZNF362	5.68149596191034e-33	-2.29532
					RNF122	1.78292235672143e-12	1.52518			TGFA	5.09662037685254e-06	-2.17944	Migration, Proliferation														ZNF385B	1.79017711501144e-17	4.49923
					RNF39	5.97137521449583e-15	8.34905			TGFB3	0	6.59828	Proliferation														ZNF395	2.68608480213904e-49	-2.07035
					RNF43	1.67381146793058e-14	-2.88378			THBD	1.94119925632312e-09	-2.59023															ZNF432	1.92287521813253e-59	2.40229
					ROBO4	3.80262046550271e-24	-1.68232			THSD7A	3.5071961098507e-06	-2.28079															ZNF433	4.89031583867464e-33	1.52748
					ROR2	2.03753873509426e-30	2.39865			TIPARP	4.67360200957959e-26	-1.51178															ZNF468	1.9028680816804e-75	2.07603
					RP1	8.72731872689014e-08	-2.65696			TMC6	2.2828907686001e-07	1.82942															ZNF469	3.70199884057156e-28	-2.46736
					RSAD2	4.34471858286466e-08	-3.62491			TMCC2	9.11137446943564e-40	1.74314															ZNF473	5.83301848497404e-90	2.74549
					RSPO3	0.000164327	-2.32805			TMEFF2	0.00147883	-1.66939															ZNF483	9.22187249304664e-11	2.07074
					RTL9	2.49011402306777e-18	-3.26676			TMEM119	1.63989169514779e-15	1.6986															ZNF547	1.5717585842379e-43	2.13167
					RUNX1T1	1.84548175631343e-10	1.72359			TMEM140	8.71378245544153e-08	-2.62772															ZNF554	5.16554768841045e-49	1.83663
					RXFP1	0.00122637	-1.97156			TMEM151A	8.61645368423169e-05	2.20196															ZNF557	6.35773517229069e-51	1.51515
					S100A10	1.73778849786503e-33	1.55256			TMEM200C	0.000830745	-1.71215															ZNF558	3.3572095614158e-68	1.818
					S100P	2.29696294238231e-08	-6.98297			TMEM255B	1.22402813116447e-08	1.53627															ZNF560	1.51272257385153e-36	2.16916
					SAMD11	2.81365655210833e-19	3.10326			TMEM51	3.38185891569354e-97	2.12601															ZNF578	4.24759864532421e-68	2.39608
					SAMD3	7.42371213358323e-18	-1.5181			TMEM51-AS1	1.83179179330401e-11	2.58184															ZNF654	5.69237189588086e-64	1.83834
					SAMD9	3.32437053746671e-17	-2.11887			TMEM74B	1.58904666518109e-06	3.71597															ZNF669	1.66346570606551e-18	1.61878
					SCARB1	2.41094465025963e-79	1.55965			TNFAIP8L1	2.56701911470876e-57	2.00508															ZNF710-AS1	3.6388520048585e-16	-2.78471
					SCIRT	1.53734395138643e-06	-1.53435			TNFRSF10D	1.23131566443219e-05	2.00414															ZNF713	2.22699154151146e-13	1.77565
					SCN2A	9.3431307807182e-06	-2.07317			TNFRSF9	0.031942	-1.64418															ZNF761	5.50047970191129e-108	2.12452
					SCN4B	2.4362027963e-05	3.33467			TNFSF10	6.53469232807735e-15	2.70143															ZNF765	8.96525707628354e-87	2.1643
					SCN5A	3.78983963875664e-12	1.72052			TNFSF13B	1.58186266020824e-10	-1.63325															ZNF785	8.82096382547152e-21	-1.71016
					SCN9A	5.85040808761279e-28	-2.05481			TNFSF14	8.44431334933768e-10	1.50536															ZNF841	5.38593437403523e-71	2.25605
					SCRG1	6.92984521403243e-05	-2.65317			TNFSF18	9.08472557258647e-05	-2.731															ZNF845	1.79076673059638e-52	1.8865
					SCUBE3	6.49812690831069e-10	2.36293			TNK1	0.0261628	1.51639															ZNF850	3.22905864830683e-37	1.98357
					SEC14L6	2.2643662787424e-53	7.23153			TRAF1	4.39202555813111e-08	-3.82578															ZNF878	4.92473196323751e-12	4.11446
					SELENBP1	3.02979011021742e-35	1.57841			TRG-AS1	4.47624545474828e-33	8.06935															ZSWIM6	8.23347993494847e-110	1.60989
					SEMA3B	4.61584039777936e-26	2.34112			TRGV3	3.90775390263182e-11	7.68938
					SEMA6B	2.59550252790567e-05	1.69522	Migration		TRGV4	7.68420139998189e-05	4.85207
					SEMA6C	4.37136966968881e-160	4.74817	Migration		TRIB3	8.680028124561e-06	-2.0673
					SEPTIN3	5.64651517903615e-07	3.79449			TRIL	1.3812513451221e-05	2.63174
					SEPTIN6	4.22196088190964e-83	1.62236			TRIM16L	1.03629232352436e-07	-1.67796
					SERPINA1	0.00576936	-1.5477			TRIM3	1.2748467989548e-113	2.11693
					SERPINA5	0.0054278	2.16626			TRIM62	9.46842977786271e-112	2.59448
					SERPINB2	0.0103738	-1.88875			TRIM67	1.43270714220394e-06	5.88386
					SERPIND1	6.11232426419958e-05	-1.66199			TRNP1	3.51757184471207e-07	1.78345
					SERPINF1	7.04180588013963e-25	1.79454			TRPC4	7.10123293471563e-07	-1.85901
					SERTAD4	0.0486572	1.59775			TRPM3	0.0016038	-1.67142
					SFT2D2	7.58607237049569e-40	1.5236			TRPV1	2.08812651356559e-26	2.15496
					SGCG	6.08810110671678e-15	-5.05541	SMC Contractility		TSLP	1.45627899527064e-17	-1.65034
					SH2D5	1.43929302671642e-12	-1.69451			TSPAN11	3.9461656236681e-63	4.33201
					SH3BGR	1.21840766412405e-08	-2.19813			TSPAN15	0.000609916	1.69767
					SH3BP1	1.02031590812233e-61	2.55953	Rho/Rock Signaling		TSPAN33	2.62728615180813e-261	5.36541
					SH3BP5	2.51147787451191e-54	2.41508			TTC9	1.12309325869086e-10	2.56777
					SH3PXD2A	3.54330986399519e-37	1.583			TTN	3.567414025299e-15	-1.7928
					SH3TC1	5.67927796342239e-07	-1.5724			TUB	5.14526693966419e-43	1.70142
					SHF	2.61516784357669e-61	4.12904			TUFT1	1.25908366294671e-08	2.08003
					SHISA2	9.58645817067626e-09	-2.91854			TWIST1	0	5.6309	Migration
					SHOC1	5.00446705146508e-08	-3.65747			TXNIP	1.86682691272776e-08	-2.06863
					SHPK	7.37696161275129e-69	1.79602			TYRO3	1.4488065749849e-38	1.56088
					SHROOM3	1.1798967201627e-39	1.96264			UBQLN4	2.1603800081416e-50	1.51974
					SIPA1	2.0380880275981e-46	1.72543			UCP2	2.59242226630052e-50	2.26967
					SLAMF8	8.34488342920186e-70	6.83354			UGT1A6	8.18173189159092e-09	4.4068
					SLC16A4	1.10375944753297e-50	-1.60478			UNC13C	0.000146154	-1.65828
					SLC22A15	1.35258008185469e-08	-1.81043			UNC79	0.0038958	-1.74066
					SLC23A3	1.32145583722565e-07	1.95291			USH2A	1.03819361614861e-09	-3.56458
					SLC26A4	1.96767294628954e-07	1.76944			USP2	6.89449714960981e-06	2.04079
					SLC26A8	0.00104748	-2.56784			VEGFD	2.61199989440932e-13	3.82121	Proliferation, Migration
					SLC2A4	2.17772703587986e-53	5.45219			VENTX	5.428402581695e-18	9.33845	Proliferation, Migration
					SLC35F3	9.90486999104799e-09	-2.43094			VIP	0.000389591	-2.1291
					SLC39A13-AS1	2.63975014855944e-14	1.7613			VLDLR-AS1	1.64537818499069e-11	-3.31035	Migration
					SLC40A1	3.69273284149741e-05	1.60086			VPS9D1-AS1	6.08363954775111e-69	1.96165
					SLC43A2	6.30530506222875e-60	1.92421			VSIG1	1.19384701376895e-05	-1.75213
					SLC44A5	5.79032600110069e-07	-2.32556			VSTM5	5.13999819843442e-07	3.4398
					SLC4A11	2.85256504116856e-36	3.06064			VWA5B2	3.97412111326552e-06	3.89157
					SLC4A4	2.14540743578129e-31	-1.898			WDR17	1.56179307584585e-06	-2.81064
					SLC51B	3.7147718253764e-08	2.89628			WHRN	3.60656810154749e-19	1.87257
					SLC6A15	2.37921626593365e-41	-1.52358			WNT10B	0.000982779	2.30266
					SLC6A17	1.68601337718677e-11	1.95989			WNT11	4.67624548518585e-07	3.1778	Proliferation
					SLC6A7	4.47771187245644e-10	3.90241			WNT9A	6.24767245766156e-168	5.53401	Proliferation
					SLC6A9	0.0010126	-1.80478			XAF1	6.46579854488501e-05	-1.81734
					SLC7A11	1.40470433204956e-18	-2.19013			XDH	4.16017644078379e-09	-1.54987
					SLC7A11-AS1	1.11382575716588e-05	-2.48092			XIRP2	3.49152371238285e-06	-2.93245
					SLC7A8	1.31012330421272e-91	2.73525			YWHAH-AS1	0.0020236	2.02953
					SLC8A1-AS1	0.000174786	-1.56058			ZBED3	3.35548613686709e-13	-2.08125
					SLC8A2	0.00396297	2.08236			ZDHHC18	7.25427365489605e-171	2.15302
					SLC8A3	6.10319843144805e-10	4.83228			ZDHHC22	1.407730102177e-15	7.15567
					SLC8B1	6.29395902048933e-35	1.71073			ZFP3	1.504443104666e-06	-1.71541
					SLCO2B1	4.00856645657334e-36	3.46303			ZFPM2	6.45607017707703e-47	-1.61483
					SMAD5-AS1	0.00197727	1.6271			ZMIZ1-AS1	8.90022624372107e-05	-1.53176
					SMARCD2	8.31797166905772e-81	1.73154			ZNF114	0.00979238	1.91353
					SMCO4	1.19638693989746e-32	2.20767			ZNF280A	1.09044329555952e-08	-1.56836
					SMIM1	0.0187945	1.62835			ZNF280D	0.0263131	-2.04406
					SMIM34	3.04990821845254e-05	-2.84751			ZNF396	0.000329849	-1.88849
					SNAI3	0.00605283	2.01593	Migration		ZNF423	1.79730654337354e-35	2.47463
					SNX21	3.16449753202365e-103	1.9968			ZNF496-DT	1.34813148324479e-47	1.54107
					SOBP	7.01029947372935e-140	2.2282			ZNF804A	1.29766700522336e-35	-1.76684
					SOCS1	2.49686318837775e-16	1.52523			ZNG1DP	0.0206903	-1.7607
					SOCS3	2.66250151442123e-12	1.76956			ZPLD1	1.16786085328293e-14	-2.61902
					SOX5	2.77486676939141e-06	-3.41059
					SOX8	3.30366860811588e-12	3.48028	Proliferation
					SP140	4.85927947302617e-23	-2.77194
					SPACDR	0.000167878	1.66583
					SPATA31G1	0.000426429	-3.71938
					SPATA31H1	5.5875132024131e-06	-1.80887
					SPATA4	0.00282944	-2.25797
					SPECC1	1.36523064050754e-43	2.51533
					SPINT1	1.83554073598688e-107	6.44736
					SPMIP1	9.50676040644238e-12	2.85136
					SPOCD1	2.44476095999548e-25	-1.61895
					SPON2	3.97047959268173e-59	3.33595
					SPP1	6.54983153075077e-07	-1.72363
					SPRY2	6.68573643764945e-14	-1.85492
					SPX	1.76627021990758e-15	-4.8298
					SSTR1	8.20831278326614e-20	-2.38256
					SSTR2	8.69088248651682e-25	6.53145
					SSTR3	2.6415861346982e-08	3.49959
					ST18	3.60518988178332e-06	-2.709
					ST3GAL4	6.96182821462931e-84	2.10528
					ST3GAL5	7.88510417296921e-134	2.93649
					ST6GALNAC2	0.00249093	-1.53168
					ST8SIA4	0.0127144	-1.67145
					STAR	4.45012092237176e-08	1.5843
					STARD10	6.6131274839624e-43	2.47118
					STARD5	4.200750441534e-16	1.62421
					STARD8	1.81146874786088e-26	1.70106
					STAT1	3.68470476753685e-17	-1.5913	Proliferation
					STC2	3.04342072493462e-28	-1.92361
					STEAP1B	6.26581955335125e-16	-1.98703
					STEAP1B-AS1	8.65384241205173e-06	-1.88457
					STK32A	7.52433215891618e-05	-1.6196
					STON1-GTF2A1L	1.61364503689362e-06	3.15751
					STOX2	8.51055743089683e-09	-2.38645
					STX11	2.47691790417624e-10	2.21862
					STX5-DT	0.00291754	1.92878
					STYK1	2.12765741808227e-12	-2.11543
					SUCNR1	1.32880919984381e-06	-2.79357
					SUFU	1.42532023975282e-49	1.80351
					SULF2	2.6113993036527e-70	3.46144
					SULT1B1	1.59473535245524e-12	-1.56967
					SUPT20HL1	1.14608833325146e-05	-2.27662
					SUSD4	5.88886891121094e-06	-2.01426
					SYNE3	7.35657870857207e-36	2.3068
					SYNPO2	6.72418072542093e-05	1.63336
					SYT7	5.51028917240697e-06	-1.60756
					SZT2-AS1	0.000196108	-1.78183
					TAC1	1.32620913238597e-07	-4.79203
					TAC3	6.76769555650995e-13	3.63911
					TACC2	4.61584039777936e-26	1.59405
					TAGLN3	3.61378327631568e-09	-2.53484	SMC Contractility
					TAMALIN	9.1040599508811e-82	2.899
					TARS3	1.96589751408048e-58	1.70542
					TBC1D8-AS1	0.000305684	1.5023
					TC2N	1.66722177145336e-07	2.70196
					TCF3	0	5.8988
					TDO2	1.25510888180918e-09	3.20971
					TENM2	2.30209588655753e-09	-1.70011
					TENT5A	7.50329228296449e-23	-1.59854
					TESK2	1.05956442941523e-19	1.9126
					TEX2	5.01130038585823e-96	1.88202
					TFEB	1.84742325364733e-42	2.9083
					TFEC	4.67466523170037e-08	-2.62186	Proliferation
					TFPI2-DT	0.00147835	-2.20799
					TGFA	3.5220941752596e-08	-2.84966	Migration, Proliferation
					TGFB3	0	6.46692	Proliferation
					THBD	4.86216148768621e-10	-3.39041
					THSD7A	0.000385929	-1.5446
					TIGD3	0.00162135	1.63637
					TLR9	2.86884996948442e-05	3.2116
					TMC4	4.84305285564755e-10	1.68988
					TMC6	1.66397518475303e-08	1.99853
					TMCC2	2.28357202435729e-71	2.18137
					TMEFF2	0.000556282	-2.08883
					TMEM119	2.23858974845861e-16	1.92458
					TMEM140	5.06171754899285e-15	-2.56227
					TMEM156	1.56414453111198e-16	-1.82366
					TMEM200A	3.28745321647787e-28	-1.64822
					TMEM200C	0.000449601	-1.75236
					TMEM255B	2.91884679385716e-09	1.72847
					TMEM51	7.05473893964992e-30	1.83445
					TMEM51-AS1	9.84790947405733e-11	2.66566
					TNFAIP8L1	2.48749994326896e-32	1.96787
					TNFRSF10D	2.0065708008764e-07	2.15141
					TNFSF10	1.70965009486749e-29	2.95957
					TNFSF13B	4.31822857309833e-12	-1.60003
					TNFSF14	1.60783332646861e-16	2.21788
					TNFSF15	0.000117843	-1.65126
					TNFSF18	0.00974674	-1.96595
					TNS1-AS1	8.23545746539726e-05	-2.39177
					TOX2	5.10320980605637e-39	-1.59238
					TRAF1	5.82386564451867e-06	-3.15264
					TREM1	4.84287234022561e-07	-1.69528
					TRG-AS1	1.02014167434083e-25	7.22581
					TRGV3	3.83900805444577e-07	6.33173
					TRIB3	3.44550149443828e-05	-1.99861
					TRIL	6.02294662061156e-06	3.44779
					TRIM3	6.26093169828597e-95	2.28586
					TRIM55	3.5024758833117e-12	-1.58892
					TRIM62	4.62748830043503e-58	2.70542
					TRNP1	0.000200087	1.57623
					TRPV1	5.36172929774424e-34	2.4242
					TRPV3	3.37416932528137e-09	1.55441
					TSPAN6	0.00184039	1.59466
					TSGA10IP	1.43321110412892e-12	-1.57751
					TSLP	2.13624727134946e-75	-1.99398
					TSPAN11	4.66589686039122e-175	4.79614
					TSPAN33	1.96912181295988e-23	6.03481
					TTC29	9.60837757005027e-05	-2.18906
					TTC9	1.50969861143349e-11	2.6683
					TTN	6.35511136705889e-19	-2.21551
					TTYH2	6.7181810358419e-33	1.63128
					TUB	2.47712876569858e-30	1.59029
					TUBAL3	0.00334058	-1.63506
					TUFT1	2.79157660740871e-08	2.118
					TWIST1	0	5.84278	Migration
					TXNIP	7.01283474558638e-06	-2.00533
					UBD	0.034578	1.54556
					UBQLN4	2.61667227055898e-43	1.70117
					UBQLNL	7.2125852456302e-06	2.33446
					UCKL1-AS1	0.00461168	1.94078
					UCP2	1.22384368878765e-27	2.55399
					UCP3	0.0173116	1.71856
					UGT1A6	1.31441008008976e-14	5.44285
					UNC13C	3.24462682965669e-07	-2.46573
					UNC79	0.007762	-1.50848
					USH2A	8.79480733962913e-08	-3.39491
					USP2	2.20190421043266e-07	2.28095
					VEGFD	1.01138693061706e-22	5.6362	Proliferation, Migration
					VENTX	1.11725669305671e-16	9.05211
					VLDLR-AS1	1.83876843684791e-06	-2.66395	Migration
					VPS9D1-AS1	9.42444515214343e-79	1.99167
					VSTM5	5.42285539081108e-05	3.21985
					VTN	2.48262007920179e-10	2.01317
					VWA1	1.47638413574329e-13	1.5892
					VWA5B2	4.38600627399514e-06	4.37439
					WDR17	2.6713354626371e-05	-2.22885
					WHRN	3.43384576883976e-26	2.13999
					WNT11	2.45628102282971e-15	4.51646	Proliferation
					WNT2B	3.95153909802115e-12	2.06193	Proliferation
					WNT9A	9.23742562258969e-153	5.42507	Proliferation
					XDH	1.03375524371771e-12	-2.17052
					XIRP2	2.76374787044384e-07	-2.92945
					ZBED3	4.13322538150866e-07	-1.51348
					ZBED3-AS1	0.0245638	-1.65074
					ZDHHC18	8.68791274353248e-124	2.20594
					ZDHHC22	5.00381385369264e-15	7.0691
					ZFP92	4.39566094603627e-20	2.06057
					ZMIZ1-AS1	1.56682649203776e-06	-1.73939
					ZNF235	2.64234321599065e-19	1.65143
					ZNF280A	3.89938793498653e-12	-1.9726
					ZNF296	3.37133401634294e-07	1.61514
					ZNF423	9.23607115446628e-46	2.95608
					ZNF496-DT	4.16639857939908e-50	1.64971
					ZNF799	1.29345366689051e-21	1.51965
					ZNF804A	2.31371942892327e-28	-1.92574
					ZNF878	0.00264748	2.00335
					ZPLD1	1.34318971976359e-11	-2.98751
					ZSWIM5	1.12670121363776e-33	-1.52073
